# Supplementary material for: Prognostic Model of Eleven Genes Based on the Immune Microenvironment in Patients With Thymoma
Source: Front Genet. 2022 Feb 11;13:668696. doi: 10.3389/fgene.2022.668696 (PMC8873981; doi:10.3389/fgene.2022.668696)
Supplement: Supplementary file 1 [file Table2.XLSX]

## Sheet: Sheet1
Supplementary table 2: Immunity group based on ssGSEA quantified the relative abundance of immune cell infiltration in THYM.
id	futime	fustat	cluster
TCGA-X7-A8M4-01	3808	0	immunotype A
TCGA-4V-A9QI-01	2936	0	immunotype A
TCGA-4V-A9QL-01	1908	0	immunotype A
TCGA-X7-A8DE-01	981	0	immunotype A
TCGA-ZB-A963-01	1482	0	immunotype A
TCGA-3T-AA9L-01	1050	0	immunotype A
TCGA-4V-A9QW-01	630	0	immunotype A
TCGA-YT-A95E-01	1070	0	immunotype A
TCGA-X7-A8DF-01	901	0	immunotype A
TCGA-XU-A92Y-01	3488	1	immunotype A
TCGA-4X-A9FB-01	717	0	immunotype A
TCGA-XM-A8RH-01	363	0	immunotype A
TCGA-XU-AAXZ-01	1537	0	immunotype A
TCGA-ZB-A96F-01	1761	0	immunotype A
TCGA-ZC-AAAH-01	497	0	immunotype A
TCGA-ZB-A96K-01	1388	0	immunotype A
TCGA-XM-A8R9-01	1488	0	immunotype A
TCGA-XU-AAXW-01	3762	0	immunotype A
TCGA-4V-A9QT-01	813	0	immunotype A
TCGA-ZB-A96G-01	1606	0	immunotype A
TCGA-XU-A92U-01	4562	0	immunotype A
TCGA-X7-A8M0-01	441	0	immunotype A
TCGA-YT-A95G-01	1514	0	immunotype A
TCGA-3G-AB0O-01	2086	0	immunotype A
TCGA-4V-A9QU-01	627	0	immunotype A
TCGA-ZB-A96E-01	1819	0	immunotype A
TCGA-4X-A9F9-01	669	0	immunotype A
TCGA-4V-A9QM-01	1253	0	immunotype A
TCGA-XU-A92V-01	124	1	immunotype A
TCGA-X7-A8D9-01	0	0	immunotype A
TCGA-4V-A9QR-01	780	0	immunotype A
TCGA-XU-AAXY-01	1891	0	immunotype A
TCGA-XM-A8RD-01	1546	0	immunotype A
TCGA-YT-A95H-01	711	0	immunotype A
TCGA-XU-AAXV-01	4070	0	immunotype A
TCGA-X7-A8DB-01	1992	0	immunotype A
TCGA-YT-A95F-01	775	0	immunotype A
TCGA-X7-A8DJ-01	289	0	immunotype A
TCGA-XU-A930-01	2514	0	immunotype A
TCGA-5U-AB0E-01	687	0	immunotype A
TCGA-X7-A8D7-01	325	0	immunotype A
TCGA-XU-A92W-01	3279	0	immunotype A
TCGA-3S-AAYX-01	571	0	immunotype A
TCGA-ZT-A8OM-01	1398	0	immunotype A
TCGA-X7-A8M1-01	1282	0	immunotype A
TCGA-XM-AAZ1-01	397	0	immunotype A
TCGA-X7-A8D6-01	4225	0	immunotype A
TCGA-XM-A8RC-01	2963	0	immunotype A
TCGA-XU-AAY1-01	3268	0	immunotype A
TCGA-ZB-A96B-01	2211	0	immunotype A
TCGA-XU-AAY0-01	1502	0	immunotype A
TCGA-XH-A853-01	1220	0	immunotype A
TCGA-5V-A9RR-01	827	0	immunotype A
TCGA-X7-A8DG-01	695	0	immunotype A
TCGA-4V-A9QJ-01	2849	0	immunotype A
TCGA-ZC-AAAF-01	1165	0	immunotype A
TCGA-XM-A8RI-01	387	0	immunotype A
TCGA-XU-AAXX-01	2721	0	immunotype A
TCGA-XM-A8RL-01	2562	0	immunotype A
TCGA-5U-AB0F-01	459	0	immunotype A
TCGA-XU-A932-01	2149	0	immunotype A
TCGA-3Q-A9WF-01	467	0	immunotype A
TCGA-4V-A9QS-01	774	0	immunotype A
TCGA-ZB-A96A-01	2354	0	immunotype A
TCGA-X7-A8M6-01	4575	0	immunotype A
TCGA-ZB-A96L-01	1529	0	immunotype A
TCGA-XM-A8RE-01	422	0	immunotype A
TCGA-4X-A9FC-01	2072	0	immunotype A
TCGA-ZB-A96Q-01	675	0	immunotype A
TCGA-ZB-A96M-01	14	0	immunotype A
TCGA-5K-AAAP-01	1054	0	immunotype A
TCGA-X7-A8DD-01	1114	0	immunotype A
TCGA-ZC-AAAA-01	819	0	immunotype A
TCGA-ZB-A96D-01	1960	0	immunotype A
TCGA-4X-A9FD-01	1503	0	immunotype A
TCGA-X7-A8M7-01	1972	0	immunotype A
TCGA-XM-A8RB-01	1144	0	immunotype A
TCGA-3G-AB0T-01	2488	1	immunotype A
TCGA-ZB-A96O-01	1050	0	immunotype A
TCGA-4V-A9QX-01	434	0	immunotype A
TCGA-ZB-A96R-01	1804	0	immunotype A
TCGA-XM-A8RF-01	797	0	immunotype A
TCGA-XU-A92X-01	2343	0	immunotype A
TCGA-X7-A8D8-01	58	0	immunotype A
TCGA-XU-A92O-01	3410	0	immunotype A
TCGA-X7-A8M8-01	2533	0	immunotype A
TCGA-3G-AB14-01	775	1	immunotype A
TCGA-ZC-AAA7-01	853	1	immunotype B
TCGA-3G-AB19-01	2910	1	immunotype B
TCGA-ZB-A965-01	816	0	immunotype B
TCGA-3S-A8YW-01	643	0	immunotype B
TCGA-ZB-A96C-01	2163	0	immunotype B
TCGA-ZB-A966-01	379	1	immunotype B
TCGA-ZL-A9V6-01	2096	0	immunotype B
TCGA-ZB-A962-01	1647	0	immunotype B
TCGA-ZB-A96V-01	932	0	immunotype B
TCGA-ZB-A961-01	180	1	immunotype B
TCGA-X7-A8M3-01	50	0	immunotype B
TCGA-XM-A8R8-01	1598	0	immunotype B
TCGA-XU-A931-01	1609	1	immunotype B
TCGA-ZB-A969-01	1046	0	immunotype B
TCGA-ZB-A96H-01	1504	0	immunotype B
TCGA-XU-A92Q-01	1092	0	immunotype B
TCGA-4X-A9FA-01	392	0	immunotype B
TCGA-XM-A8RG-01	386	0	immunotype B
TCGA-XU-A92T-01	1376	0	immunotype B
TCGA-3G-AB0Q-01	1799	0	immunotype B
TCGA-X7-A8M5-01	1645	0	immunotype B
TCGA-XM-AAZ3-01	1150	0	immunotype B
TCGA-XU-A933-01	1789	0	immunotype B
TCGA-YT-A95D-01	750	0	immunotype B
TCGA-ZB-A964-01	1287	0	immunotype B
TCGA-5G-A9ZZ-01	835	0	immunotype B
TCGA-XM-AAZ2-01	981	0	immunotype B
TCGA-ZB-A96I-01	1653	0	immunotype B
TCGA-4V-A9QN-01	970	0	immunotype B
TCGA-5U-AB0D-01	714	0	immunotype B
TCGA-XU-A936-01	643	0	immunotype B
TCGA-XU-A92Z-01	3663	0	immunotype B
TCGA-ZB-A96P-01	753	0	immunotype B
