# Supplementary material for: Prognostic Model of Eleven Genes Based on the Immune Microenvironment in Patients With Thymoma
Source: Front Genet. 2022 Feb 11;13:668696. doi: 10.3389/fgene.2022.668696 (PMC8873981; doi:10.3389/fgene.2022.668696)
Supplement: Supplementary file 2 [file Table14.XLSX]

## Sheet: Sheet1
Supplementary table 12: The clusters (high risk score group and low risk score group) and clinical data of GSE29695 samples.
id	risk	stage	relapse	metastasis
GSM736697	low	I_II	NO	NO
GSM736693	low	I_II	NO	NO
GSM736679	low	III_IV	NO	YES
GSM736701	low	I_II	NO	NO
GSM736694	low	I_II	NO	NO
GSM736681	low	III_IV	YES	YES
GSM736707	low	I_II	NO	NO
GSM736704	low	III_IV	YES	YES
GSM736706	low	I_II	NO	NO
GSM736703	low	I_II	NA	NO
GSM736688	low	I_II	NO	NO
GSM736690	low	I_II	NO	NO
GSM736673	low	NA	NA	NA
GSM736682	low	I_II	NA	NA
GSM736705	low	I_II	NO	NO
GSM736680	low	I_II	NA	NO
GSM736699	low	III_IV	NO	NO
GSM736674	low	NA	NA	NA
GSM736676	low	NA	NA	NA
GSM736675	low	NA	NA	NA
GSM736684	high	I_II	NO	NO
GSM736710	high	I_II	NO	NO
GSM736689	high	III_IV	NA	YES
GSM736686	high	I_II	NO	NO
GSM736687	high	I_II	NO	NO
GSM736698	high	NA	NO	NO
GSM736685	high	I_II	YES	NO
GSM736672	high	III_IV	NO	YES
GSM736683	high	I_II	NA	NO
GSM736702	high	NA	YES	YES
GSM736678	high	III_IV	NO	NO
GSM736709	high	I_II	NA	NO
GSM736708	high	NA	NA	NO
GSM736692	high	III_IV	NO	YES
GSM736677	high	I_II	NO	NO
GSM736671	high	III_IV	NO	YES
GSM736691	high	NA	NO	NO
GSM736696	high	I_II	NA	NO
GSM736695	high	III_IV	NO	YES
GSM736700	high	I_II	NO	NO
GSM736670	high	III_IV	NA	NA
