# Supplementary material for: Prognostic Model of Eleven Genes Based on the Immune Microenvironment in Patients With Thymoma
Source: Front Genet. 2022 Feb 11;13:668696. doi: 10.3389/fgene.2022.668696 (PMC8873981; doi:10.3389/fgene.2022.668696)
Supplement: Supplementary file 3 [file Table3.XLSX]

## Sheet: Sheet1
Supplementary table 3: The differently expressed genes between immunotype A and immunotype B in THYM.
gene	conMean	treatMean	logFC	pValue	fdr
ITGA8	0.906135	2.20953	1.28594	0.000169877	0.000496898
C14orf115	0.513074	1.31027	1.35262	0.00173048	0.00376605
TCEB3B	0.864036	1.77324	1.03722	0.0289308	0.0445361
CBLC	0.681017	3.26507	2.26135	0.000142783	0.000427245
C3orf74	0.10274	0.505919	2.29991	3.71055e-06	1.77221e-05
RFX8	4.80315	2.13808	-1.16767	1.20061e-11	2.83407e-10
RFX4	1.48883	0.372797	-1.99772	4.02318e-08	3.37915e-07
OR2C3	0.598133	0.279084	-1.09976	0.0132771	0.0225512
XPNPEP2	6.58166	3.03108	-1.11862	4.49958e-14	2.56784e-12
OR1Q1	0.385397	0.876203	1.18492	0.00111088	0.00255053
TMC1	0.357488	0.983662	1.46027	0.00312713	0.00633331
FAM157B	0.22528	0.858409	1.92995	0.000569435	0.00142715
MYT1L	2.22231	0.451081	-2.3006	1.36542e-06	7.31151e-06
PCDHA1	0.925687	2.34929	1.34363	0.000754124	0.00182815
FER1L6	0.153165	0.714616	2.22208	1.97076e-05	7.59673e-05
KDM4DL	0.425013	1.33662	1.65302	6.66264e-05	0.000219297
GSDMC	0.7172	1.47987	1.04502	0.00999125	0.0175518
C2orf85	6.97186	2.24361	-1.63572	2.42442e-16	1.03964e-13
IGLL1	8.56904	2.05555	-2.05961	2.14656e-15	2.79885e-13
HOXA9	6.94474	2.6798	-1.3738	1.42566e-14	1.07499e-12
HOXA11	0.207742	1.17961	2.50544	0.000118512	0.000363297
HOXA10	8.06246	3.83475	-1.07209	2.11368e-10	3.45318e-09
GALNTL6	0.957522	2.18974	1.19339	0.00268124	0.00552358
SRY	2.47581	1.04775	-1.24061	0.00600146	0.011218
EREG	0.443784	1.10456	1.31555	0.0035555	0.00710163
LRRC26	3.85239	1.36687	-1.49488	1.04005e-10	1.85165e-09
LOC284661	1.22534	0.0608781	-4.33112	2.04763e-09	2.49246e-08
RAET1L	0.152733	0.747487	2.29104	3.83656e-05	0.000135135
SUN3	2.25873	0.540884	-2.06212	5.76069e-13	2.09599e-11
2020-03-11	0.581306	1.92719	1.72913	0.000340381	0.00091353
BHLHA15	0.45687	1.34456	1.55727	0.000818281	0.00196002
C3orf51	0.507491	0.121316	-2.06462	0.000361854	0.0009611
ABCG4	5.73226	2.26819	-1.33756	1.32638e-13	6.03425e-12
HNF4G	1.87106	4.06765	1.12034	6.32635e-06	2.83546e-05
C4orf37	0.433847	1.10763	1.35222	2.99763e-06	1.46403e-05
ADH6	1.17098	2.55295	1.12445	1.90358e-05	7.39503e-05
C4orf6	0.233073	1.02204	2.1326	0.00024111	0.000675158
LOC285456	3.64275	1.55846	-1.22491	7.75143e-14	3.95054e-12
ACOT12	0.889778	0.324309	-1.45608	1.59714e-05	6.37327e-05
CCL20	1.56407	5.33164	1.76927	7.09216e-06	3.13402e-05
SLC23A1	5.8905	2.36808	-1.31467	3.27191e-16	1.07716e-13
TRIM49	0.760586	1.75077	1.20281	0.000886435	0.00210331
TRIM43	1.31849	2.79449	1.0837	0.00132068	0.00296682
GFI1B	1.60548	4.06346	1.33971	0.000717759	0.00174865
CDK15	0.194595	0.491319	1.33618	0.0013984	0.0031187
ATP6V1B1	2.26185	4.83781	1.09685	1.57878e-08	1.48138e-07
BFSP2	3.91274	1.7878	-1.12999	6.11078e-08	4.81215e-07
B3GNT3	1.92734	4.48153	1.21738	8.55926e-06	3.70087e-05
CCDC158	1.14963	2.99763	1.38265	0.00010747	0.00033331
PRSS22	2.57295	5.42361	1.07583	2.90756e-08	2.55277e-07
GUCA1A	0.549339	1.3813	1.33026	0.0186548	0.0303163
TTC24	7.18172	3.08858	-1.21739	2.06408e-14	1.41561e-12
SSTR4	0.214792	0.700844	1.70615	0.00644204	0.0119557
GAL3ST2	1.02524	2.12481	1.05137	0.00355871	0.00710718
LRRC14B	2.84618	0.735525	-1.95218	6.42504e-12	1.64465e-10
TRPC4	1.01965	2.8886	1.5023	8.37401e-06	3.63208e-05
PROX1	0.486947	2.69973	2.47098	1.80185e-07	1.24332e-06
CNGB3	0.197477	1.54137	2.96446	2.99946e-08	2.62103e-07
FPR2	0.868699	2.18792	1.33263	1.2815e-06	6.90222e-06
NPPC	3.27948	1.22127	-1.42509	2.31807e-10	3.75033e-09
DPF1	2.16241	0.466553	-2.21253	1.21506e-12	3.924e-11
ALOX12B	1.55331	3.89085	1.32474	0.00698671	0.0128268
TAS2R38	0.748933	2.20064	1.55502	1.09129e-05	4.56001e-05
ST8SIA6	0.273761	0.668562	1.28814	0.00261036	0.00538888
CNTNAP5	0.972667	2.12986	1.13074	0.000920025	0.00216819
KLF14	0.427508	0.971266	1.18391	0.000398794	0.00104868
TFAP2B	0.39587	1.7226	2.12149	0.00109866	0.00252944
ANKFN1	1.59391	0.321588	-2.30928	2.1874e-07	1.47157e-06
RAX2	1.44068	0.461556	-1.64217	0.00577633	0.0108471
PRSS1	2.83174	1.00498	-1.49452	7.3039e-10	1.02279e-08
C7orf34	0.156359	0.518219	1.7287	2.23866e-05	8.49579e-05
PRSS3	4.94563	1.29024	-1.93851	9.65699e-14	4.70375e-12
LMX1A	0.366623	0.837484	1.19177	0.00291366	0.00595235
PAQR9	0.362093	0.761009	1.07155	0.030969	0.0471986
FOXP2	0.772776	2.6657	1.78639	0.000453085	0.00116912
WBSCR28	1.11392	2.53926	1.18877	0.000187196	0.000541476
NDP	0.611661	1.59285	1.3808	0.011571	0.0199895
OPALIN	3.04245	0.859906	-1.82298	2.46798e-11	5.26587e-10
SHANK1	3.55205	1.30681	-1.44261	1.24006e-12	3.99602e-11
ZDHHC15	5.55403	2.47992	-1.16324	6.73304e-12	1.71297e-10
C3orf16	0.269473	0.708219	1.39406	0.00612167	0.0114209
TNFSF15	0.965524	2.12017	1.13479	0.0021954	0.00463736
ELAVL2	0.942101	1.97076	1.0648	3.53984e-05	0.000125962
UGT3A2	9.02049	2.89769	-1.6383	3.98116e-16	1.07716e-13
TAS2R60	0.547135	1.41795	1.37383	0.0300305	0.0460037
SPAG17	0.425742	1.74512	2.03527	0.000105271	0.000326614
LIPF	1.42663	0.369203	-1.95013	4.53263e-05	0.000156154
LIPJ	1.84036	0.879756	-1.06481	9.59311e-07	5.36622e-06
OTOP1	0.529153	1.78537	1.75447	0.0122632	0.0210436
C16orf3	0.834102	1.71066	1.03626	5.80523e-06	2.62235e-05
SYTL5	0.958974	1.96765	1.03691	0.00028269	0.000776581
UOX	0.532417	1.19603	1.16763	0.000872228	0.00207226
CPN2	0.226841	0.769106	1.7615	6.57027e-05	0.000216705
SOST	0.507681	2.29658	2.17749	5.81914e-05	0.000194836
IL27	0.841436	1.80917	1.1044	0.00191759	0.00411947
CYP24A1	1.81297	4.04458	1.15764	9.86738e-05	0.000309253
PCDHAC2	1.21707	2.44609	1.00706	0.0017052	0.00372124
ESPNP	0.505344	1.44156	1.51229	0.00051414	0.00130485
RXFP4	0.338958	1.45002	2.0969	6.34966e-05	0.000210431
CCDC38	0.437307	0.148575	-1.55745	0.000512928	0.00130197
PTTG3P	3.23399	1.46535	-1.14207	2.82244e-11	5.85902e-10
LOC284749	6.32418	2.78789	-1.18171	5.71536e-09	6.09304e-08
REG1A	0.445067	1.79749	2.01389	0.00102965	0.0023907
HES3	1.97497	0.635369	-1.63616	1.96059e-05	7.5593e-05
TMEM89	0.511818	0.205759	-1.31467	0.00213267	0.00451949
LRFN2	4.2267	1.49703	-1.49743	2.0017e-10	3.28959e-09
ZP1	4.85359	1.00194	-2.27626	1.11576e-14	9.29648e-13
DPPA2	1.54258	0.191241	-3.01188	2.15359e-10	3.51493e-09
DPPA4	8.2384	1.96217	-2.06991	7.26564e-17	1.02485e-13
TRIM53	0.541699	1.30274	1.26599	0.0100572	0.0176581
KLHL38	0.550822	1.4347	1.38109	0.0011953	0.00272267
REG4	2.44063	0.755853	-1.69108	2.46602e-09	2.93109e-08
SCN3A	7.36854	3.41214	-1.1107	8.68333e-16	1.76462e-13
GPR141	1.34059	2.95942	1.14245	8.54707e-09	8.68996e-08
SLC7A3	8.36308	1.6337	-2.35589	2.53264e-16	1.03964e-13
ODZ1	8.10682	3.76628	-1.106	1.16196e-13	5.39357e-12
CRABP1	3.2083	1.1467	-1.48432	1.28841e-08	1.23818e-07
POU4F1	3.95353	1.38933	-1.50875	4.41469e-12	1.17515e-10
ACTN3	0.673549	1.36822	1.02244	0.000203205	0.000581346
PTPRQ	0.483662	1.60314	1.72883	0.000377312	0.000996756
TCN1	0.21871	0.701712	1.68186	0.0158253	0.0262662
DOC2B	1.38193	3.19666	1.20988	6.33474e-07	3.73539e-06
DMP1	0.579522	1.31499	1.18212	4.4617e-05	0.000154061
LOC284551	8.75923	1.72002	-2.34838	8.55964e-17	1.02485e-13
HHIP	7.63041	2.15017	-1.82731	2.81959e-16	1.04536e-13
ARL5C	6.41297	1.04103	-2.62298	1.39755e-16	1.02485e-13
GABRQ	0.2926	1.22817	2.0695	0.00273471	0.0056226
KRT12	0.17392	0.666975	1.93921	1.98248e-05	7.63838e-05
SPTA1	4.22837	1.44106	-1.55297	1.23953e-14	9.93579e-13
HIST1H2BI	2.06648	0.426806	-2.27552	3.90701e-11	7.77854e-10
MSLNL	0.205125	2.05833	3.3269	1.5253e-06	8.06652e-06
PCDHB17	0.713703	1.46125	1.03381	0.000102303	0.000319665
GRIA2	0.507281	1.22574	1.27279	0.000245516	0.000686226
LOC257358	5.96835	2.12964	-1.48672	1.27736e-16	1.02485e-13
TTLL2	4.45969	1.74848	-1.35084	4.60358e-12	1.21768e-10
CMTM2	4.80248	2.06239	-1.21946	8.80104e-13	2.96884e-11
TSPAN19	0.256166	0.802225	1.64693	0.00513945	0.00979529
SLC17A8	2.10972	0.668497	-1.65806	0.0126644	0.0216518
HEPACAM2	2.06147	4.9416	1.2613	0.000194363	0.000559486
C1orf157	0.177286	0.840916	2.24588	0.00223503	0.00470794
WDR16	0.870922	2.02749	1.21908	5.31916e-08	4.28412e-07
LMAN1L	0.795822	1.73522	1.1246	0.00207117	0.00441073
CEACAM16	0.28092	1.70406	2.60074	0.00013886	0.000416855
LOC646982	0.521607	1.34792	1.3697	5.33505e-06	2.43704e-05
CPB1	0.687473	1.5476	1.17066	0.0217516	0.0347192
CRP	0.161776	0.539203	1.73683	0.000324689	0.000876213
CRH	0.651693	0.301831	-1.11045	0.00829839	0.0149206
PAX2	0.305693	1.65954	2.44063	6.51419e-07	3.82362e-06
C6orf218	0.371941	0.945712	1.34633	0.000558539	0.00140223
GRK1	0.563325	1.38794	1.3009	0.00455192	0.00883041
FOXF2	1.47151	2.97239	1.01433	1.6918e-05	6.68535e-05
CELA1	1.74011	0.763309	-1.18884	4.20577e-06	1.97589e-05
VSX1	2.02402	0.664422	-1.60705	1.71658e-09	2.1379e-08
KCTD19	3.83588	1.59173	-1.26896	1.89793e-13	8.17395e-12
OR7C1	0.112062	0.694187	2.63102	5.76769e-05	0.000193542
IL12A	1.89705	3.81892	1.00941	2.07746e-07	1.40613e-06
TRPV3	0.917591	2.13534	1.21854	0.00045999	0.00118309
GPC5	0.422656	0.878122	1.05494	0.00693636	0.0127453
C2orf48	5.86481	2.59169	-1.17819	7.77567e-15	7.11944e-13
ELANE	2.67469	0.979719	-1.44893	1.79841e-06	9.34768e-06
WFDC5	0.971086	2.86981	1.56328	0.000114571	0.000352588
LOC148824	2.75268	0.943703	-1.54443	1.07409e-08	1.06286e-07
ARL14	0.374292	1.59181	2.08843	0.000709996	0.00173098
GLRA4	2.04551	0.960966	-1.0899	0.0146625	0.0245984
C5orf46	0.515018	1.503	1.54515	0.0310847	0.0473315
NCRNA00175	0.333686	0.901303	1.43352	0.000189128	0.000546683
RAB27B	1.52669	3.54236	1.2143	2.47227e-05	9.26211e-05
PAK3	0.656803	1.74533	1.40996	3.62121e-05	0.000128262
KCNG3	3.12784	0.849425	-1.88061	1.31043e-12	4.17533e-11
LCN15	0.319049	0.940237	1.55925	0.00196579	0.00421324
C10orf55	1.39782	3.05622	1.12857	1.62494e-08	1.5221e-07
C10orf50	3.70497	1.28367	-1.52919	2.47937e-14	1.61557e-12
CD164L2	1.98441	4.09418	1.04486	3.24625e-07	2.0822e-06
CALML5	2.77275	5.81153	1.0676	0.00184461	0.00398374
ARPP21	11.1361	3.19931	-1.79941	1.72162e-16	1.02485e-13
C22orf34	4.38004	1.95528	-1.16357	2.19524e-10	3.57148e-09
OR7A5	0.20035	0.899741	2.16699	0.00114505	0.0026221
THPO	0.442656	1.00787	1.18705	0.000730573	0.00177623
ASCL3	0.836528	2.43712	1.54269	0.00413404	0.00810943
MYBPH	0.627115	1.96842	1.65024	0.00183596	0.00396557
OR13A1	4.51112	1.96603	-1.1982	1.22712e-10	2.12581e-09
DNAJC22	1.73161	3.46745	1.00176	7.35541e-05	0.000239022
HEMGN	7.01944	1.84371	-1.92874	1.46864e-16	1.02485e-13
OR1L8	0.222383	0.588609	1.40426	4.79674e-05	0.000164099
LOC100131726	0.307744	0.995997	1.69441	0.00174855	0.00379645
XIRP2	0.669032	0.257147	-1.37948	0.000107561	0.000333532
LDHAL6B	0.368244	0.948434	1.36488	0.00064798	0.00159804
TRDN	1.35434	0.594306	-1.18831	0.00421522	0.00825604
GAL	1.01612	2.13658	1.07224	0.00231755	0.00485416
TRIM72	0.273781	0.871344	1.67022	0.0265261	0.0413344
PSG3	0.48641	1.13516	1.22265	0.00130338	0.00293467
HOXC9	1.31273	3.16835	1.27116	0.0161928	0.0267802
CEACAM22P	0.239065	0.838194	1.80988	0.000598542	0.0014869
HIST1H1D	4.53003	2.06076	-1.13635	3.46035e-09	3.9126e-08
HIST1H1B	4.30343	1.12436	-1.93638	1.17292e-11	2.78824e-10
CKMT1A	0.86001	3.46469	2.0103	1.45393e-05	5.87783e-05
CKMT1B	1.84959	4.62127	1.32108	6.19312e-05	0.00020591
GNAT3	0.540902	1.66311	1.62044	0.00404578	0.00795315
DEFA1B	4.95657	1.88113	-1.39774	3.69618e-08	3.13666e-07
SCEL	0.868007	1.79385	1.04728	0.016145	0.0267063
MSX2	0.999199	2.12953	1.09169	0.000426848	0.0011121
HSF5	4.52048	1.8083	-1.32184	7.75219e-14	3.95054e-12
CXCL17	0.79073	2.21686	1.48726	0.00141454	0.00315259
POM121L4P	0.115931	0.545341	2.2339	4.76339e-06	2.20492e-05
DRP2	6.27279	2.5714	-1.28655	4.29876e-14	2.49623e-12
ANKRD31	0.498097	1.36361	1.45293	5.93626e-06	2.67212e-05
SNCB	0.476761	1.55847	1.70879	0.0253358	0.0396688
ITIH5L	0.959059	2.03043	1.08209	0.000503209	0.0012814
PDE1C	2.4634	4.95578	1.00846	2.10074e-07	1.42131e-06
FEZF1	0.452234	1.11088	1.29657	4.7772e-06	2.2107e-05
NMBR	0.511307	1.04776	1.03505	0.0013182	0.00296163
C9orf47	3.76837	1.54939	-1.28224	4.2518e-12	1.14142e-10
BTG4	0.616193	1.42733	1.21187	3.74873e-05	0.000132489
PRMT8	4.27283	0.863741	-2.30652	1.29048e-14	1.01643e-12
GLYATL1	4.91108	1.04008	-2.23934	2.55951e-15	3.0907e-13
HAPLN1	0.539489	2.29953	2.09167	0.000102556	0.000320086
PRKCG	6.81832	1.26018	-2.43579	7.77332e-16	1.64157e-13
HIST1H3B	2.55406	0.446609	-2.51571	3.63933e-14	2.16592e-12
HIST1H3C	3.06044	0.641912	-2.25329	2.45464e-13	1.03033e-11
HIST1H3A	1.6075	0.445312	-1.85193	3.65548e-11	7.35688e-10
HIST1H3F	3.03719	0.534484	-2.50652	5.24312e-14	2.97182e-12
HIST1H3G	3.61045	1.19395	-1.59643	2.95286e-12	8.41136e-11
HIST1H3J	2.60653	0.590828	-2.14132	3.18383e-12	8.90191e-11
HIST1H3I	2.23592	0.465791	-2.26311	7.92971e-12	1.9623e-10
CYP4F11	0.559585	2.21636	1.98576	0.000395017	0.00103908
PRTN3	3.09919	1.0798	-1.52112	4.93531e-07	2.99934e-06
FLJ34503	0.195022	0.445856	1.19294	0.0286412	0.0441759
PROKR1	0.325461	0.709131	1.12357	0.00117803	0.00269172
LOC100124692	0.164362	1.22145	2.89364	4.99478e-06	2.29798e-05
IL4	1.21086	0.280616	-2.10936	1.45799e-06	7.74989e-06
CFC1B	6.69333	2.22172	-1.59105	1.13162e-09	1.49187e-08
NT5C1A	0.190272	0.458481	1.2688	0.00690103	0.0126902
MYH1	2.05825	0.884344	-1.21874	0.00483297	0.00930413
MBL2	0.769759	0.290791	-1.40443	0.000251483	0.000701023
OTOP2	0.2069	0.418178	1.01518	0.00730613	0.0133409
LOC441177	1.86152	0.104147	-4.15979	7.85421e-14	3.99032e-12
PTX4	0.644375	1.44397	1.16406	0.000275763	0.000759429
PRSS37	0.571707	1.30964	1.19582	0.000164751	0.000483603
NR5A1	6.49311	2.16541	-1.58427	2.71806e-14	1.73717e-12
ERVFRDE1	3.57451	0.909887	-1.97398	4.16149e-15	4.474e-13
HIST1H2BB	1.20324	0.0512344	-4.55367	7.37621e-13	2.56429e-11
HIST1H2BL	2.77695	0.661569	-2.06954	5.8122e-14	3.21776e-12
HIST1H2BM	1.78985	0.434631	-2.04198	5.82801e-09	6.20166e-08
HIST1H2BO	2.98456	1.11342	-1.42253	8.04609e-13	2.75628e-11
HIST1H2BH	5.69142	2.05158	-1.47205	1.36042e-14	1.04035e-12
NR6A1	0.869651	1.88736	1.11786	0.00289989	0.00592567
PYGO1	0.861901	1.74497	1.01761	0.00173048	0.00376605
ANKRD34B	0.345758	1.06322	1.6206	0.00152911	0.00337588
SP8	0.54239	2.38334	2.13559	4.80812e-05	0.000164455
?|729884	0.256273	1.39842	2.44805	0.000280722	0.000771431
NR2E1	0.388927	1.136	1.54639	0.00018527	0.000537023
DAND5	2.10091	0.874353	-1.26473	5.6465e-09	6.03163e-08
RETN	3.30973	1.29853	-1.34983	2.7016e-08	2.40488e-07
PIK3C2G	0.712155	2.33383	1.71243	0.000801319	0.00192575
TSPYL6	0.152353	0.456916	1.58451	0.00218412	0.00461471
MYH16	0.14328	0.535231	1.90133	0.00023461	0.000658837
SYCP3	0.929116	0.233838	-1.99035	5.07105e-05	0.000172528
DEFA6	6.73665	0.763938	-3.1405	2.54344e-15	3.0907e-13
DEFA4	2.58532	0.515359	-2.32669	7.65647e-13	2.64156e-11
C21orf96	2.61883	0.670909	-1.96473	9.49681e-14	4.6409e-12
GPR44	8.00833	3.30621	-1.27632	1.21793e-15	2.07097e-13
CA1	0.2305	0.644059	1.48243	0.00133583	0.00299964
CA7	0.34138	0.915309	1.42288	0.000261295	0.000724255
CA6	4.48138	0.793831	-2.49704	2.35583e-15	3.0094e-13
FUT6	1.09513	3.15407	1.52611	6.55835e-09	6.89952e-08
FUT5	1.11195	2.44663	1.1377	0.000545802	0.00137586
FUT3	1.84535	3.90493	1.0814	4.31191e-07	2.67512e-06
C10orf129	4.82956	0.248416	-4.28106	6.13079e-16	1.5024e-13
SUCNR1	0.938527	2.8061	1.5801	4.90284e-08	3.98347e-07
MYH8	7.2938	3.38373	-1.10806	1.66937e-06	8.73421e-06
OR1J1	0.169415	0.595247	1.81293	0.000114633	0.000352638
FLJ40330	8.95322	3.97322	-1.1721	1.16058e-15	2.07097e-13
GDPD4	0.105689	0.542841	2.36071	3.28822e-05	0.000118398
TMEM132D	0.312807	0.792822	1.34172	0.00161184	0.00353697
KRTAP5-2	0.416189	1.12542	1.43515	0.00378747	0.00751183
PRR5-ARHGAP8	1.52899	3.46911	1.18199	7.37897e-07	4.27698e-06
CHRM1	0.439157	1.01837	1.21345	0.0177587	0.0290414
HTR1D	0.590286	1.40467	1.25075	0.00280458	0.00575284
MMP3	2.03362	4.39002	1.11018	0.00548291	0.0103732
SLC28A3	0.36176	1.94881	2.42948	1.49725e-05	6.01208e-05
FAM184B	0.886141	2.1052	1.24835	0.00408495	0.00802636
NDST3	7.30317	3.29902	-1.14648	3.65769e-15	4.03653e-13
BCORL2	3.83278	1.47836	-1.37439	0.00586421	0.010991
LOC648691	0.563345	1.56677	1.4757	2.6022e-05	9.68142e-05
PURG	2.24788	0.899319	-1.32166	1.54499e-09	1.95487e-08
TMIGD2	10.02	4.68229	-1.09759	1.34322e-16	1.02485e-13
FSTL5	0.394347	1.91214	2.27765	5.13171e-05	0.0001742
FAM57B	4.68904	1.69835	-1.46516	8.4671e-14	4.23274e-12
FGF16	0.190036	0.59305	1.64188	0.000518051	0.00131457
RNU11	0.99854	0.458731	-1.12217	0.00199145	0.00425891
GLB1L3	2.31485	0.911425	-1.34472	6.69698e-08	5.21488e-07
PAPPA2	0.945161	2.45699	1.37826	0.000594326	0.00148017
MESTIT1	0.337467	0.979366	1.5371	0.000858315	0.00204299
SLC25A31	0.207966	0.425781	1.03377	0.00285319	0.00584386
FOLH1B	0.189178	0.533547	1.49587	0.000469355	0.00120495
CREB3L3	5.02214	1.29294	-1.95765	2.00993e-14	1.38977e-12
OTX1	1.22139	3.0909	1.33951	2.11023e-05	8.08947e-05
PRB4	0.599268	1.56115	1.38134	0.00872857	0.0155865
C11orf42	0.366897	1.01482	1.46778	0.00015546	0.000459243
TNFSF18	0.433653	1.29154	1.57448	7.18088e-07	4.17815e-06
TAS2R3	0.164556	0.563384	1.77554	0.00170274	0.00371637
ASPG	1.30884	3.00467	1.19892	7.25789e-06	3.20046e-05
SSTR3	5.36848	2.18385	-1.29764	2.91217e-12	8.30966e-11
C10orf81	1.75402	3.64597	1.05564	0.000350698	0.000935494
ITGB6	1.27801	2.80178	1.13244	0.00640224	0.0118845
GCM1	1.36776	0.487303	-1.48893	9.57919e-08	7.17427e-07
CCDC129	0.586958	1.8751	1.67564	0.00024972	0.000696573
PIWIL3	1.34903	0.6391	-1.0778	0.000568092	0.00142463
NCRNA00051	0.769924	0.160306	-2.26389	2.63744e-06	1.30815e-05
BAI3	1.35297	3.03017	1.16327	3.72016e-06	1.77261e-05
TLX2	3.49527	0.955781	-1.87065	4.01258e-13	1.54712e-11
CLEC4GP1	3.1362	1.47635	-1.08698	0.00119533	0.00272267
KIAA1257	5.85003	2.88009	-1.02233	5.48768e-10	7.97268e-09
ASPDH	4.65653	1.51449	-1.62043	6.21915e-13	2.23435e-11
TRPM1	0.297573	0.647834	1.12238	0.000551814	0.00138862
C19orf77	9.65244	3.48099	-1.47139	2.55792e-16	1.03964e-13
PEX5L	5.18326	2.47682	-1.06537	8.29301e-10	1.14407e-08
CCR9	10.2131	3.2966	-1.63137	1.10029e-16	1.02485e-13
ABCC6P1	0.276094	0.726591	1.39598	0.00666536	0.0123071
ABCC6P2	1.11039	2.51299	1.17834	3.26433e-07	2.09299e-06
CXorf49B	5.36229	1.30642	-2.03723	1.25809e-14	1.0031e-12
PPY	1.40214	0.41785	-1.74658	2.96818e-05	0.000108612
ANTXRL	0.713707	0.161484	-2.14394	5.71854e-06	2.58529e-05
FAM5B	1.15213	2.62854	1.18996	0.00113657	0.00260341
FAM19A4	0.403941	1.02767	1.34715	0.000324837	0.000876471
CACNA2D1	2.28139	4.94525	1.11613	5.87266e-07	3.50007e-06
ZNF804A	1.32292	2.91167	1.13812	8.41453e-07	4.80369e-06
PTCRA	12.0426	3.67118	-1.71384	8.57008e-17	1.02485e-13
LOC284798	3.72675	0.597244	-2.64153	4.00767e-16	1.07716e-13
CGA	0.186141	0.668081	1.84363	0.00050784	0.0012928
CCDC108	0.556622	1.23209	1.14634	0.0267798	0.0416481
CECR2	1.1319	2.34284	1.04952	0.00115558	0.00264549
CHRNA4	0.654099	1.80668	1.46576	0.00514289	0.00979889
CHRNA2	5.03046	1.22286	-2.04044	3.40189e-14	2.05841e-12
CHRNA3	10.5703	4.21948	-1.32489	4.39137e-16	1.1434e-13
?|652919	0.67302	2.75304	2.0323	2.50622e-06	1.25191e-05
LENEP	0.260955	0.946031	1.85809	5.27301e-07	3.18022e-06
AQP12A	0.39793	0.799903	1.00731	0.00740739	0.0134933
GDNF	0.62997	1.63618	1.37697	0.000104914	0.000326538
CWH43	0.334597	1.11051	1.73073	0.0149579	0.0250159
FOLR3	0.435914	0.917109	1.07305	0.022944	0.0363406
NR0B2	0.376582	0.810662	1.10614	0.00248589	0.00516906
LOC100131496	0.530116	1.20139	1.18032	4.9946e-07	3.03236e-06
RHBG	0.22204	0.753928	1.76361	0.000739756	0.00179751
SLC35D3	0.672458	1.36863	1.02521	0.0131297	0.022335
KCNH7	0.488499	1.07405	1.13664	0.000210273	0.000599303
OR2H1	0.185431	0.763781	2.04228	2.86073e-05	0.00010498
NOL4	0.929644	3.23582	1.79938	3.21999e-07	2.06694e-06
METTL11B	0.149322	0.696891	2.22251	6.50248e-05	0.000214569
OR10K2	0.554652	0	#NAME?	4.94877e-09	5.39348e-08
OR10K1	0.790519	0.0360906	-4.4531	1.76803e-07	1.22505e-06
OR10G2	0.834844	0.285497	-1.54803	0.000758248	0.00183229
PRL	4.2467	0.454231	-3.22484	8.81687e-16	1.77017e-13
PTH2R	0.72637	2.22732	1.61653	2.8484e-07	1.85631e-06
HSD3B2	1.88266	0.889656	-1.08145	0.00197649	0.00422855
SHOX2	0.780249	2.12356	1.44448	0.00414762	0.00813511
MAL	12.9134	6.26119	-1.04436	9.00901e-17	1.02485e-13
MSLN	2.23444	5.2121	1.22195	0.0245518	0.03859
FBXL21	3.07806	1.49216	-1.04462	5.47121e-05	0.000184634
TTC29	0.325017	0.697684	1.10206	0.00171838	0.0037407
FAM9A	0.220461	0.594838	1.43197	0.000203863	0.000583105
VPREB1	4.91185	0.676384	-2.86035	3.50808e-15	3.97678e-13
FLJ43390	0.280522	0.818566	1.54499	0.0137734	0.0232934
FCAR	0.532226	1.08532	1.028	0.00398797	0.00785711
SLC22A16	4.29459	1.96438	-1.12844	1.31632e-09	1.69908e-08
ZFP92	0.627464	1.29591	1.04636	0.00143856	0.00319885
C4BPA	0.587413	1.42113	1.27459	0.00736753	0.0134376
C4BPB	2.99815	1.37981	-1.1196	6.37867e-08	4.98332e-07
PCDHA13	0.580856	1.2803	1.14023	0.00326387	0.00658306
C15orf32	0.783466	0.304822	-1.3619	0.000220666	0.000624733
ADIG	0.235899	1.35984	2.52719	6.24881e-06	2.80221e-05
KCNJ6	0.246923	0.729153	1.56216	0.000356129	0.000949526
KCNJ4	6.61486	1.76757	-1.90395	2.55781e-15	3.0907e-13
KIAA1210	0.524894	1.05726	1.01023	0.00259524	0.00536355
DCST1	0.366531	0.876441	1.25772	0.000645993	0.00159337
KLK12	0.951209	2.23211	1.23057	0.000361647	0.000960703
GPR20	0.320453	1.15783	1.85324	4.86986e-05	0.000166192
GPR25	0.566681	1.2201	1.10639	0.0022649	0.00475824
AOX2P	5.51726	0.235637	-4.54931	1.49124e-16	1.02485e-13
CALN1	9.25394	3.73609	-1.30854	3.44743e-12	9.47988e-11
CCNO	2.56535	5.72464	1.15803	1.22158e-07	8.87766e-07
FMO6P	0.859464	1.78717	1.05617	0.0225	0.0357306
MUC5B	1.4375	3.02656	1.07412	0.000701712	0.00171482
HIST2H2AB	2.00572	0.637691	-1.65319	1.51258e-09	1.91824e-08
IFNE	1.18906	3.02517	1.3472	1.04487e-07	7.75575e-07
FGL1	0.11871	0.611072	2.3639	0.000167756	0.000490953
DCDC1	0.665798	1.61399	1.27747	3.51129e-06	1.68876e-05
FSD1	6.86394	2.92915	-1.22855	6.81209e-16	1.53401e-13
FSD2	0.777752	1.6044	1.04465	0.00688247	0.0126575
AADACL2	0.371861	1.54106	2.05108	0.0021913	0.00462929
C15orf53	0.419643	0.853009	1.0234	0.0199054	0.0321077
GJB4	2.41375	5.37238	1.15428	2.59368e-09	3.0562e-08
FOXI1	1.99772	5.03568	1.33383	2.82275e-05	0.000103859
FGFBP1	0.366524	1.4796	2.01323	0.013999	0.0236329
TAS1R1	1.30327	2.64665	1.02203	4.40854e-05	0.00015232
CCL7	0.300902	1.04951	1.80234	8.0813e-06	3.51611e-05
PADI3	0.934324	2.79298	1.57981	0.00325095	0.00655779
PADI4	5.64744	2.00971	-1.49061	5.85309e-15	5.63791e-13
IL1F6	2.06623	0.224213	-3.20406	6.67182e-11	1.24501e-09
PON1	7.38101	2.42895	-1.60349	1.42418e-14	1.07499e-12
SLC9A10	0.952607	0.318128	-1.58227	5.99563e-06	2.69812e-05
SLC22A7	0.115792	0.494253	2.09371	3.41462e-05	0.00012208
SRMS	0.713636	1.70534	1.2568	0.00815079	0.0146965
PF4V1	0.329511	0.81215	1.30142	0.0116107	0.020054
ADAM29	0.319658	1.01701	1.66973	0.000248572	0.000693487
TMSB15A	5.91423	1.95659	-1.59585	1.62528e-15	2.33506e-13
LOC728606	5.00084	1.79371	-1.47922	2.48166e-14	1.61557e-12
ABHD12B	3.88047	1.2019	-1.69091	1.09329e-13	5.19048e-12
CYP26C1	0.522735	1.52877	1.54821	0.000913603	0.00216009
EGOT	1.05233	2.2369	1.08791	0.000653608	0.00160787
MS4A3	0.975935	0.472744	-1.04573	0.000382193	0.00100891
DNTT	13.2762	4.46712	-1.57142	1.72203e-16	1.02485e-13
COX8C	0.492969	0.242003	-1.02647	0.00701119	0.0128601
GRIP2	0.690139	1.93117	1.48451	3.27167e-07	2.09689e-06
IL1A	0.744847	2.01577	1.43632	0.00079255	0.00190523
CRYGD	0.505068	0.081625	-2.6294	6.45786e-05	0.000213223
ABCB11	0.171387	0.788806	2.20241	0.000237801	0.000666003
FAM150A	0.398041	1.37145	1.78472	0.00031261	0.000846222
BEST3	3.41003	1.44888	-1.23484	1.28923e-06	6.93921e-06
BEST2	0.269231	0.901153	1.74293	0.00864375	0.0154466
OR1J2	0.537434	1.19699	1.15525	0.00123283	0.00279318
CCL15	0.150911	0.415544	1.4613	0.0036971	0.00734834
OR56B4	0.512972	1.13978	1.15181	0.00101401	0.00235965
IBSP	1.4192	2.90839	1.03514	1.35474e-05	5.50886e-05
ROPN1	0.449101	1.01484	1.17614	0.00451021	0.00876377
ALOXE3	1.45978	3.07823	1.07635	7.49909e-06	3.30071e-05
MUC13	0.583817	1.86753	1.67754	7.75425e-06	3.3882e-05
GPR115	0.437591	1.38009	1.65711	0.00493642	0.00947048
MMP13	1.51655	3.86304	1.34894	0.000855903	0.00203783
C14orf184	0.370005	1.40017	1.91998	1.35446e-05	5.50886e-05
C1orf61	0.830484	1.88707	1.18412	7.08842e-05	0.000231145
C1orf65	0.59225	1.33764	1.17541	0.000660301	0.00162386
CRISP3	0.391361	1.12024	1.51724	0.0216792	0.0346102
VIL1	0.125224	1.20983	3.27222	1.0529e-06	5.80389e-06
GDF7	0.391491	0.860038	1.13542	0.00144339	0.00320872
DAB1	0.497927	1.70173	1.773	3.32573e-05	0.000119311
CSF2	0.394705	0.818431	1.05209	0.000171003	0.000499053
LOC647309	1.10014	2.53094	1.20199	0.0119269	0.0205426
CNTN5	1.23425	2.72576	1.14302	0.000741513	0.00179868
DNAH3	1.14023	3.25801	1.51467	8.77647e-08	6.63489e-07
SFRP5	2.50228	1.03785	-1.26964	3.74957e-06	1.78166e-05
MYBPC1	1.44081	4.39989	1.61058	0.0301421	0.0461111
TBX10	0.296311	0.842531	1.50762	0.0159745	0.026477
C11orf87	0.107717	0.532466	2.30544	1.23558e-06	6.68281e-06
TRIM31	0.921624	2.03957	1.14601	2.73239e-05	0.000101004
POU2F3	3.29311	6.92022	1.07137	5.48692e-10	7.97268e-09
P2RY4	0.390261	0.785919	1.00994	0.00584457	0.0109554
RNF183	1.19015	2.64343	1.15127	0.000507384	0.00129183
MS4A8B	0.449278	1.1951	1.41145	0.00461128	0.00891961
SCGB2A1	0.400433	1.42649	1.83283	0.013605	0.0230541
ERN2	2.5333	1.04883	-1.27224	1.62838e-07	1.13883e-06
ZIC2	0.400709	2.25934	2.49528	0.00785628	0.0142332
TERC	2.22238	0.935578	-1.24817	9.35433e-08	7.02165e-07
RMST	0.651719	1.53105	1.2322	0.00499938	0.0095734
DRD5	0.645219	1.70303	1.40024	0.000162866	0.000478406
TDRD1	1.76109	0.718647	-1.29312	1.95055e-05	7.54358e-05
KRT23	1.98226	4.089	1.0446	0.000233251	0.000655463
HYAL4	0.395012	0.835172	1.08017	0.0081158	0.014635
TRIM10	0.676857	1.42417	1.0732	0.00520602	0.00991464
STOML3	0.698652	1.42748	1.03082	0.00025282	0.000704631
CCDC27	0.749786	1.70357	1.18401	0.000186267	0.000539817
BHLHE23	2.96474	0.144881	-4.35496	5.23953e-15	5.19711e-13
?|340602	2.11076	1.0526	-1.00381	4.06002e-07	2.53965e-06
OR2B6	2.07036	0.8324	-1.31453	4.67641e-08	3.83306e-07
GATA4	0.537714	1.0977	1.02957	0.00251005	0.0052063
SOX10	0.478869	1.11708	1.22203	4.35381e-05	0.000151118
PLAC4	0.782943	1.7601	1.16868	2.97799e-06	1.45486e-05
TDRG1	2.06711	0.523509	-1.98133	8.72748e-10	1.19601e-08
IL17F	0.920706	0.129919	-2.82513	5.45017e-09	5.83687e-08
HTR3E	0.37399	1.74892	2.22539	8.31713e-05	0.000265765
HOXD11	0.196331	1.75576	3.16074	2.29294e-12	6.67999e-11
CDH22	0.826155	2.47201	1.5812	0.000163685	0.000480726
IL1RL1	1.00938	2.03173	1.00924	2.46788e-05	9.24776e-05
POPDC3	0.414292	2.17145	2.38994	9.17019e-07	5.15039e-06
PKHD1	0.395302	1.76048	2.15494	0.00014767	0.000440054
GALNT5	1.36836	3.31417	1.2762	2.65425e-07	1.74273e-06
TRIM49L	0.525059	1.5506	1.56227	0.00122857	0.00278998
CCDC64B	2.8296	5.83214	1.04343	2.84573e-06	1.40341e-05
GPR1	0.594287	1.48554	1.32176	0.000538432	0.00136028
KCND2	1.78104	3.78496	1.08756	1.07033e-06	5.88644e-06
CLEC4C	2.24746	1.08658	-1.04851	0.000102885	0.000320582
PRODH2	1.09549	0.533372	-1.03836	0.0068674	0.0126334
POU6F2	1.53345	3.42982	1.16136	0.000814851	0.0019532
FOXA1	1.24322	3.36369	1.43597	0.0082604	0.0148603
IMPG1	0.464472	1.45423	1.6466	9.12009e-07	5.12398e-06
ICAM5	3.04313	6.52732	1.10094	7.7115e-08	5.89504e-07
GPR37L1	0.445208	1.26435	1.50585	6.76598e-06	2.99942e-05
C1orf161	0.418897	1.52323	1.86247	1.14935e-06	6.27752e-06
CREG2	0.521609	1.75622	1.75144	0.00084003	0.00200519
CDH18	0.232218	0.508956	1.13206	0.00673494	0.0124328
SPATA21	0.154169	0.571734	1.89083	0.000635467	0.00157049
C2orf70	0.528291	1.07654	1.02699	0.0035555	0.00710163
NRG3	0.520067	1.97059	1.92186	1.45663e-06	7.74516e-06
LOC148696	1.07326	2.28154	1.08801	1.30858e-05	5.33941e-05
RORC	10.8911	5.36594	-1.02125	1.55929e-16	1.02485e-13
MEPE	0.223034	0.45385	1.02495	0.0123304	0.0211546
MCHR1	5.40966	1.86583	-1.53572	6.18371e-14	3.3348e-12
NRAP	0.686192	1.53354	1.16018	0.000398944	0.00104891
WNT8B	1.8783	0.708519	-1.40655	1.16796e-09	1.53372e-08
C9orf4	0.464053	1.24965	1.42916	0.00289072	0.00590801
PRR15L	2.57086	5.57333	1.11629	1.0362e-07	7.69527e-07
CPA5	3.35768	1.34617	-1.3186	9.30204e-07	5.22092e-06
TPTE2P3	0.456611	1.31533	1.52639	1.7802e-05	6.97348e-05
LOC100271832	0.182132	0.399669	1.13382	0.00341738	0.00685534
SLC6A11	0.391193	0.901209	1.20398	0.0139599	0.0235692
XKR3	0.536319	0.263669	-1.02437	0.000925984	0.00218193
SLC32A1	1.18656	0.388037	-1.61252	1.73967e-07	1.2059e-06
C6orf222	0.408485	2.29917	2.49276	5.58155e-05	0.000188015
PDIA2	1.27382	3.1997	1.32877	1.50388e-06	7.9735e-06
RAB3B	0.51282	1.58121	1.6245	1.40818e-05	5.70948e-05
ARMC4	3.78549	1.78098	-1.08781	2.41193e-09	2.87249e-08
DACH2	0.522677	1.92422	1.88028	4.47503e-06	2.08476e-05
HIST1H4C	2.34753	0.857556	-1.45284	1.00479e-10	1.80017e-09
HIST1H4B	1.60449	0.548272	-1.54915	2.07152e-07	1.40267e-06
HIST1H4A	2.14293	0.398897	-2.4255	1.62952e-12	4.97332e-11
HIST1H4F	0.943701	0.205269	-2.20082	2.56392e-07	1.69074e-06
HIST1H4D	2.08561	0.783388	-1.41267	3.83437e-09	4.2912e-08
HIST1H4K	0.424278	0.186419	-1.18646	0.0145225	0.0244028
OR10T2	2.65213	0.0692719	-5.25874	3.78046e-14	2.23396e-12
HIST1H4L	1.13897	0.127497	-3.1592	4.39246e-09	4.84421e-08
HKDC1	6.81975	2.84729	-1.26013	3.74883e-14	2.22315e-12
MUC2	0.900348	2.39691	1.41262	0.000775095	0.00186839
APOA1	4.56677	2.05874	-1.14941	7.56321e-13	2.6148e-11
MYPN	0.646628	1.29905	1.00645	0.0024692	0.00513628
LEMD1	0.660817	2.11874	1.68089	0.00114337	0.00261861
LOC157381	0.395888	1.72391	2.12252	2.54564e-07	1.68141e-06
C22orf24	3.33586	1.40162	-1.25096	5.90387e-14	3.2183e-12
MYEOV	2.15929	4.5861	1.08671	3.4888e-07	2.2102e-06
AKNAD1	1.79392	0.751872	-1.25456	3.97957e-09	4.44176e-08
PRSSL1	4.09053	1.85983	-1.13712	4.51542e-08	3.71947e-07
MAGEA8	0.29189	0.607953	1.05854	0.012452	0.0213236
MAGEA4	0.636624	2.17734	1.77405	0.00164375	0.00359515
NIPAL1	1.62447	3.80442	1.22771	2.34088e-07	1.56597e-06
IL1F5	0.388651	1.26067	1.69765	0.0130812	0.0222593
MUC16	1.05733	3.32163	1.65147	0.000139958	0.000419923
ZAR1	0.459081	0.935987	1.02774	0.0245058	0.0385213
HMHB1	4.01802	0.713281	-2.49394	7.06746e-15	6.59073e-13
GABRA3	1.0915	2.35832	1.11145	0.0244517	0.0384436
NPFFR2	3.28793	1.56687	-1.0693	0.000408473	0.00107008
BTC	0.999139	3.07014	1.61955	1.37667e-08	1.31316e-07
PITX1	1.59423	3.92019	1.29806	0.018162	0.0296223
APOF	0.555827	0.250328	-1.15082	0.00427072	0.00834708
TXNDC2	0.366912	0.754141	1.0394	0.00143588	0.00319417
FAM46D	0.786657	1.85954	1.24114	0.000834523	0.00199262
WDR65	0.391027	1.36648	1.80512	2.45101e-06	1.22875e-05
OVCH2	0.413498	1.55269	1.90882	0.00321901	0.00649571
BRD7P3	1.06324	0.378509	-1.49006	4.62174e-07	2.83025e-06
CDC20B	0.849122	2.15037	1.34055	1.93274e-05	7.49528e-05
NANOS2	0.858575	0.0912312	-3.23434	7.13407e-09	7.41623e-08
LOC154822	7.377	3.55397	-1.05361	2.75035e-15	3.29725e-13
ADAMTS19	0.658256	2.2217	1.75495	1.04115e-05	4.38455e-05
SLC6A18	0.785869	0.133084	-2.56195	1.16589e-05	4.82932e-05
SLC6A14	0.376761	1.14222	1.60012	0.0137742	0.0232934
CALHM1	1.37822	2.85532	1.05085	0.0119299	0.0205457
CALHM3	1.07616	2.5694	1.25554	0.00250696	0.00520054
WFDC12	0.290002	0.632925	1.12597	0.000927215	0.00218452
RSPH6A	0.257986	0.715303	1.47126	0.003985	0.0078522
HAVCR1	0.20089	0.695106	1.79083	2.26474e-05	8.59085e-05
HTR5A	2.77165	0.175597	-3.98041	7.59071e-10	1.05851e-08
SPSB4	6.41582	2.74314	-1.22581	3.91109e-12	1.0632e-10
GOLGA6A	0.324247	0.726287	1.16345	0.0038636	0.00764553
UGT8	0.891903	3.23647	1.85946	1.72815e-06	9.01622e-06
TRY6	1.05091	0.506266	-1.05368	0.00999139	0.0175518
TREML2	7.73077	3.52929	-1.13123	6.81209e-16	1.53401e-13
CD200R1L	0.213281	0.466106	1.12791	0.00399453	0.00786912
HIST1H2AM	3.68085	1.67982	-1.13173	2.65901e-10	4.22999e-09
HIST1H2AL	2.58389	0.446097	-2.53412	1.52372e-14	1.13862e-12
HIST1H2AH	2.87765	0.860944	-1.7409	7.55029e-12	1.87788e-10
HIST1H2AJ	2.83544	0.565681	-2.32551	3.38381e-14	2.05795e-12
HIST1H2AD	1.843	0.868631	-1.08524	4.15857e-05	0.000145258
HIST1H2AB	2.38707	0.303253	-2.97665	5.54817e-14	3.11296e-12
TMPRSS4	1.96526	4.78583	1.28405	4.71663e-05	0.000161757
TMPRSS7	1.94435	0.542666	-1.84115	1.08632e-09	1.44128e-08
DSPP	0.232255	0.627994	1.43504	0.00207455	0.00441736
MUSK	0.393191	0.960631	1.28875	0.00139433	0.00311125
TM7SF4	0.584708	1.18091	1.01411	0.00252685	0.00523788
LPAR4	1.97912	0.796791	-1.31259	9.96629e-07	5.52857e-06
CD1E	13.6307	6.27484	-1.11921	6.66859e-17	1.02485e-13
CD1A	12.9443	5.86435	-1.14227	1.04682e-16	1.02485e-13
MC4R	2.27217	1.11501	-1.02702	9.81026e-07	5.46019e-06
GRM5	0.679092	1.47558	1.1196	0.0059425	0.0111234
GRM7	0.831472	1.9451	1.22611	0.00530061	0.0100729
GRM1	1.00243	2.33375	1.21915	6.30588e-08	4.94635e-07
HOXB9	0.717925	1.73958	1.27684	0.00211331	0.00448784
UTF1	2.64239	1.30906	-1.01331	0.000409336	0.00107056
RIMS1	0.473265	1.13733	1.26493	0.000128255	0.000388307
BSND	0.44298	1.45771	1.71839	0.00872604	0.0155836
JAKMIP2	8.01718	3.8321	-1.06496	1.34322e-16	1.02485e-13
HRK	4.70665	1.90296	-1.30646	2.86531e-09	3.32503e-08
ZBTB8B	0.646622	1.51753	1.23073	0.0025268	0.00523788
CEACAM8	0.686707	0.309622	-1.14919	0.000893152	0.00211774
MOCOS	2.95242	6.28222	1.08937	1.59807e-11	3.62116e-10
FAM81B	0.522586	1.2838	1.29668	0.000906993	0.0021457
UGT2B15	0.67447	2.03771	1.59512	8.18675e-05	0.000262303
SLC24A2	0.231475	0.923175	1.99575	2.19261e-05	8.35336e-05
SOX21	0.321375	1.49262	2.21552	0.00024245	0.000677884
ELMOD1	0.832632	1.67649	1.00969	0.00137766	0.00307945
PDC	0.124245	0.723553	2.54191	0.0010278	0.00238674
TSHR	9.69391	4.55066	-1.091	1.04591e-12	3.46503e-11
TRPC3	0.621773	1.59124	1.35569	1.1162e-05	4.64776e-05
PRAMEF12	0.336877	0.983634	1.5459	0.00408032	0.00801821
BTBD17	0.329378	0.884772	1.42556	0.0144956	0.0243625
SPACA4	0.193824	0.925231	2.25507	5.99714e-08	4.72959e-07
LCT	5.90293	1.52391	-1.95365	1.71421e-14	1.22726e-12
PCDHA4	1.24846	2.89772	1.21477	6.96054e-05	0.000227924
CYP2A6	0.215082	0.530922	1.30361	0.00535978	0.0101691
C17orf50	2.72831	0.803241	-1.7641	2.67984e-08	2.38807e-07
OTOS	0.284272	1.50274	2.40225	0.000103142	0.000321322
PNLDC1	2.42621	0.742313	-1.7086	1.27111e-09	1.65354e-08
OR10R2	4.26198	0.514394	-3.05058	4.89788e-08	3.98138e-07
RXFP1	0.212764	0.486209	1.19233	0.000225072	0.000636557
PCDHA9	0.325469	0.748353	1.2012	0.00856665	0.0153384
OR2T8	0.669485	1.49295	1.15704	0.000420274	0.00109549
AZU1	2.83021	1.15291	-1.29563	1.04503e-06	5.77593e-06
FGF5	1.11821	3.20883	1.52085	6.53765e-06	2.91633e-05
GLOD5	0.694774	1.63788	1.23721	5.78156e-05	0.000193968
ELOVL3	0.697652	1.65762	1.24853	7.28474e-07	4.23562e-06
DEFB1	2.3599	5.00945	1.08593	9.83873e-07	5.47421e-06
MIXL1	0.446591	1.1456	1.35908	0.00539636	0.0102362
CNTN1	1.90292	5.30712	1.47972	2.27285e-10	3.69149e-09
PLA2G1B	1.38663	0.595	-1.22062	1.94276e-05	7.53236e-05
FAM83A	2.24883	4.70414	1.06476	0.000130475	0.000394813
FAM83E	1.84955	4.22833	1.19291	2.778e-05	0.000102417
DGKI	0.681253	1.53451	1.17152	1.66398e-06	8.70871e-06
RHCG	0.622432	2.38239	1.93642	0.00029493	0.000805691
OR2L3	0.251343	0.507663	1.01421	0.0266037	0.0414477
CNDP1	0.352197	0.8336	1.24297	0.00439688	0.00855954
CXorf65	5.04857	2.2969	-1.13618	5.35681e-11	1.0198e-09
COLEC10	0.340195	1.00118	1.55727	5.84463e-05	0.000195651
KCNQ2	0.369422	0.892362	1.27236	0.0115822	0.0200067
HOXC10	0.390855	1.37958	1.81953	0.00142769	0.00317637
ZAN	2.16809	0.26345	-3.04082	1.27144e-07	9.20383e-07
HTRA4	0.839219	1.76126	1.06949	0.000100181	0.000313296
C17orf88	1.10822	0.47685	-1.21664	9.32207e-06	3.97398e-05
LOC731789	7.69255	1.24011	-2.63299	3.035e-16	1.05365e-13
ALG1L2	1.0277	0.4442	-1.21014	0.00412033	0.00808444
ACER1	2.60792	0.943756	-1.46641	3.9231e-11	7.80126e-10
TFF1	0.236799	0.699819	1.56332	0.00107933	0.00249147
CDH9	0.731585	0.0846625	-3.11123	1.62876e-07	1.13883e-06
FOXE3	0.648645	0.295331	-1.1351	0.000295729	0.000807741
UCA1	1.09735	0.284028	-1.94992	1.68795e-06	8.82862e-06
CD1B	12.5826	4.40128	-1.51543	8.57008e-17	1.02485e-13
CD1C	11.0169	5.39578	-1.02981	8.15127e-17	1.02485e-13
MYH2	0.994251	0.279344	-1.83157	0.00431394	0.00842564
VGLL1	0.819306	1.96587	1.26269	0.00937617	0.0166129
CELF5	6.05028	2.27124	-1.41352	3.12224e-14	1.927e-12
KRTAP5-1	0.772789	1.62908	1.07591	0.00165815	0.00362617
CELF3	0.308966	1.18828	1.94336	0.00362491	0.00722036
RLN1	2.58903	1.11665	-1.21323	1.05638e-11	2.54755e-10
PNLIPRP2	0.784328	0.292506	-1.42299	0.0173851	0.0285452
CARD17	0.314892	0.942241	1.58124	0.000736082	0.00178884
HAO2	3.03151	1.06911	-1.50363	0.000147968	0.000440862
SLC6A7	0.29161	0.693866	1.25061	0.0121121	0.0208079
AQP9	1.34335	3.30743	1.29987	2.65425e-07	1.74273e-06
IFIT1B	0.171459	0.595662	1.79663	0.00192093	0.00412611
FGF20	0.90661	1.91708	1.08035	0.000104831	0.00032634
SH3GL3	6.7477	3.19374	-1.07915	6.27956e-11	1.18063e-09
NPY	1.23812	0.260897	-2.24661	3.14086e-05	0.00011351
SLC10A6	0.958459	1.92011	1.0024	3.09809e-05	0.000112329
C9orf144B	0.426777	0.891609	1.06293	0.018666	0.0303316
KCNS2	0.486547	1.06907	1.13571	0.0227464	0.036103
C17orf66	0.695187	1.42723	1.03775	0.000772733	0.00186639
ADAM21P1	0.558027	1.20544	1.11115	0.000260563	0.000722345
KIAA0087	4.09138	1.3291	-1.62214	1.43642e-13	6.45188e-12
HTR6	0.248249	0.504325	1.02257	0.0181322	0.0295796
MKRN3	4.69927	1.73326	-1.43895	1.27516e-10	2.19678e-09
ANKRD33	0.180839	0.795703	2.13753	0.000178547	0.000518709
SLC5A2	1.07786	0.450641	-1.25812	0.000409453	0.00107063
DCHS2	2.83982	6.01454	1.08266	9.59904e-08	7.18591e-07
CLDN16	0.955073	2.56046	1.42272	3.65781e-08	3.12103e-07
CLDN14	0.600482	1.54805	1.36626	0.000549524	0.00138306
C21orf128	4.19889	2.06587	-1.02326	2.98711e-10	4.66986e-09
MYO7B	8.91801	4.26425	-1.06443	1.78913e-15	2.46397e-13
LOC645323	0.229139	1.17261	2.35543	0.00488043	0.00936953
SV2C	0.302556	0.920056	1.60452	0.00247512	0.00514796
EHF	3.37506	7.0485	1.0624	5.22761e-07	3.15684e-06
EMX1	0.505632	2.5169	2.31549	0.00040364	0.00105776
SLC26A9	1.38564	4.20772	1.60248	1.86083e-07	1.27766e-06
LILRA3	1.02905	2.28332	1.14982	1.02629e-05	4.32306e-05
SVOP	0.471427	1.1586	1.29727	0.00022445	0.000634907
C19orf69	0.323848	0.764028	1.23831	0.0146246	0.0245373
C11orf53	1.79332	3.63891	1.02087	0.00643998	0.0119532
RAG2	10.8509	2.76788	-1.97096	1.998e-16	1.03964e-13
OXGR1	3.08358	6.49581	1.0749	1.99257e-08	1.82943e-07
SOX2	2.65178	6.03153	1.18556	7.97117e-06	3.4735e-05
SOX1	1.93687	0.934234	-1.05187	0.000909771	0.00215133
LINGO4	4.1604	1.36447	-1.60838	1.72282e-13	7.5352e-12
INHBA	1.22666	2.94406	1.26307	4.94655e-06	2.27957e-05
GBP7	0.265347	0.801125	1.59415	0.0156046	0.0259129
CCDC135	2.75281	1.03764	-1.4076	3.47736e-10	5.36563e-09
FRG2C	0.367078	0.919347	1.32452	0.00145706	0.00323308
LCNL1	4.22872	2.06254	-1.0358	2.55421e-08	2.28517e-07
NCRNA00029	2.34319	0.0692219	-5.0811	1.42234e-16	1.02485e-13
GRPR	0.642837	1.50835	1.23045	0.00152719	0.00337207
ARX	0.295055	0.856069	1.53674	0.0120742	0.0207471
ABCC8	4.30921	1.13005	-1.93104	1.71708e-12	5.21191e-11
KIAA1244	1.75869	3.63491	1.04742	5.69527e-06	2.58156e-05
SLC47A2	1.0393	2.46294	1.24477	8.31079e-09	8.50681e-08
SDR16C5	1.35853	3.48713	1.35999	5.59377e-05	0.000188312
BTBD8	0.869672	1.97758	1.1852	0.000276065	0.000760138
SULT1B1	1.8442	0.823469	-1.16321	1.44377e-06	7.67922e-06
C11orf70	2.47427	5.20098	1.07178	2.63166e-09	3.09485e-08
C1orf194	0.34108	0.868962	1.34919	0.00866729	0.015487
SPATS1	0.209505	0.892978	2.09164	0.000329943	0.000888377
CRYAA	1.90558	0.67335	-1.5008	4.05912e-08	3.40762e-07
PLEKHG7	0.59055	2.89806	2.29495	0.0006039	0.00149998
TULP2	0.437719	0.976028	1.15692	7.24913e-05	0.000236167
