# Supplementary material for: Prognostic Model of Eleven Genes Based on the Immune Microenvironment in Patients With Thymoma
Source: Front Genet. 2022 Feb 11;13:668696. doi: 10.3389/fgene.2022.668696 (PMC8873981; doi:10.3389/fgene.2022.668696)
Supplement: Supplementary file 4 [file Table9.XLSX]

## Sheet: Sheet1
Supplementary table 7: The protien an protien interacton network of the differently expressed genes between immnotype A and immnotype B in THYM.
node1	node2	coexpression	combined_score
HIST1H2BO	HIST1H3B	0.864	0.947
HIST1H2BL	HIST1H2BO	0.858	0.99
HIST1H2BL	HIST1H2BM	0.844	0.989
HIST1H2BM	HIST1H2BO	0.832	0.986
DEFA4	ELANE	0.784	0.987
AZU1	ELANE	0.777	0.979
CKMT1A	CKMT1B	0.769	0.952
HIST1H2BI	HIST1H3F	0.715	0.983
HIST1H2AB	HIST1H3F	0.663	0.985
ELANE	PRTN3	0.648	0.965
AZU1	PRTN3	0.635	0.966
HIST1H2BO	HIST2H2AB	0.628	0.976
HIST1H2AB	HIST1H2BM	0.615	0.971
HIST1H2AL	HIST1H2BM	0.612	0.964
HIST1H2AB	HIST1H2BL	0.609	0.946
HIST1H2AL	HIST1H2BL	0.608	0.967
HIST1H2AB	HIST1H2BO	0.605	0.961
HIST1H2AB	HIST1H3I	0.603	0.983
HIST1H2AL	HIST1H2BI	0.598	0.978
HIST1H2AL	HIST1H2BO	0.598	0.982
MYH1	MYH2	0.597	0.958
HIST1H2BI	HIST1H3I	0.594	0.976
HIST1H2AJ	HIST1H2BM	0.589	0.982
HIST1H2AD	HIST1H3F	0.587	0.965
HIST1H2BI	HIST1H4F	0.57	0.965
HTR5A	MCHR1	0.57	0.955
HIST1H3F	HIST1H3I	0.553	0.99
HIST1H2AJ	HIST1H2AL	0.534	0.972
HIST1H2AJ	HIST1H2AM	0.523	0.972
HIST1H3I	HIST1H4F	0.521	0.996
HTR5A	OXGR1	0.509	0.948
HIST1H2AH	HIST1H2BL	0.502	0.98
HIST1H2AH	HIST1H2BO	0.502	0.978
HIST1H2AB	HIST1H4D	0.491	0.959
HIST1H2BI	HIST1H4L	0.49	0.958
HIST1H2AJ	HIST1H2BL	0.486	0.977
HIST1H4A	HIST1H4B	0.48	0.988
HIST1H3B	HIST1H4B	0.47	0.996
HIST1H2AH	HIST2H2AB	0.461	0.996
HIST1H2AB	HIST1H4B	0.46	0.957
HIST1H3B	HIST1H3I	0.456	0.988
HIST1H2BL	HIST2H2AB	0.455	0.965
HIST1H2BI	HIST1H3C	0.446	0.966
HIST1H2BI	HIST1H3G	0.445	0.967
HIST1H4B	HIST1H4D	0.445	0.988
HIST1H2AB	HIST1H4A	0.439	0.955
HIST1H2AB	HIST1H3B	0.439	0.976
HIST1H2AH	HIST1H2BB	0.439	0.983
HIST1H3F	HIST1H4D	0.438	0.996
HIST1H2BB	HIST2H2AB	0.437	0.981
HIST1H2AB	HIST1H3A	0.436	0.982
HIST1H2AH	HIST1H2BM	0.434	0.971
HIST1H2AM	HIST1H2BI	0.434	0.969
HIST1H2BI	HIST1H3A	0.434	0.967
HIST1H2BI	HIST1H4D	0.433	0.953
HIST1H3I	HIST1H4L	0.433	0.996
HIST1H2BI	HIST1H3B	0.432	0.967
HIST1H2BM	HIST2H2AB	0.428	0.958
HIST1H2AB	HIST1H2BB	0.423	0.991
HIST1H2AD	HIST1H2BO	0.423	0.977
HIST1H2BI	HIST1H3J	0.423	0.966
HIST1H2AD	HIST1H3B	0.42	0.951
HIST1H2AB	HIST1H3J	0.419	0.975
HIST1H2BI	HIST1H4B	0.419	0.952
HIST1H2AB	HIST1H3C	0.417	0.972
HIST1H2AL	HIST1H2BB	0.417	0.979
HIST1H3F	HIST1H4B	0.414	0.995
HIST1H2AB	HIST1H2BH	0.407	0.95
HIST1H3B	HIST1H4D	0.406	0.995
HIST1H2AJ	HIST1H2BB	0.403	0.966
HIST1H2AJ	HIST1H2BO	0.399	0.972
HIST1H2BB	HIST1H4L	0.397	0.944
HIST1H2AD	HIST1H2BL	0.396	0.968
HIST1H3A	HIST1H4B	0.394	0.995
HIST1H2AD	HIST1H4D	0.392	0.934
HIST1H3I	HIST1H3J	0.39	0.986
HIST1H2AL	HIST1H4D	0.388	0.952
HIST1H2BB	HIST1H3A	0.388	0.901
HIST1H2BB	HIST1H4B	0.387	0.943
HIST1H2AL	HIST1H2BH	0.385	0.95
HIST1H2BB	HIST1H4D	0.385	0.943
HIST1H2AB	HIST1H4L	0.384	0.951
HIST1H2AL	HIST1H4L	0.384	0.952
HIST1H2AM	HIST1H4B	0.384	0.952
HIST1H2BI	HIST1H4A	0.384	0.949
HIST1H2AM	HIST1H4D	0.383	0.952
HIST1H3A	HIST1H4A	0.382	0.997
HIST1H3F	HIST1H4L	0.382	0.995
HIST1H2AB	HIST1H4F	0.379	0.951
HIST1H2AL	HIST1H4B	0.379	0.951
HIST1H3F	HIST1H4A	0.379	0.995
HIST1H2AD	HIST1H4B	0.377	0.933
HIST1H3A	HIST1H4D	0.377	0.995
HIST1H3B	HIST1H4A	0.377	0.995
HIST1H3C	HIST1H4L	0.377	0.996
HIST1H2AL	HIST1H4A	0.375	0.951
HIST1H2AH	HIST1H2AJ	0.367	0.996
HIST1H2AD	HIST2H2AB	0.366	0.934
KCNJ4	KCNQ2	0.364	0.918
HIST1H2AL	HIST2H2AB	0.361	0.963
HIST1H3J	HIST1H4B	0.357	0.995
HIST1H3F	HIST1H4F	0.355	0.995
HIST1H2BB	HIST1H4A	0.353	0.959
MYH1	MYH8	0.353	0.933
CHRM1	GRM5	0.352	0.951
HTR5A	SSTR4	0.352	0.936
HIST1H1B	HIST1H1D	0.348	0.933
HIST1H3I	HIST1H4D	0.348	0.995
GRM1	GRM5	0.347	0.934
HIST1H3B	HIST1H3J	0.347	0.985
HIST1H3B	HIST1H3C	0.347	0.985
HIST1H3I	HIST1H4B	0.346	0.995
HIST1H4F	HIST1H4L	0.345	0.985
HIST1H2AD	HIST1H2AH	0.344	0.931
HIST1H4A	HIST1H4D	0.341	0.985
HIST1H2AM	HIST2H2AB	0.338	0.962
HIST1H4D	HIST1H4L	0.338	0.985
HIST1H3F	HIST1H3G	0.337	0.985
ELANE	RETN	0.336	0.944
HIST1H3A	HIST1H3B	0.336	0.985
HIST1H2AJ	HIST2H2AB	0.335	0.996
HIST1H3B	HIST1H4C	0.334	0.995
HIST1H3B	HIST1H3F	0.334	0.985
FOXA1	TFF1	0.333	0.97
HIST1H2AD	HIST1H4A	0.333	0.928
HIST1H3C	HIST1H4B	0.333	0.996
HIST1H2BB	HIST1H2BM	0.332	0.947
HIST1H3F	HIST1H3J	0.332	0.985
HIST1H2AM	HIST1H4A	0.331	0.948
HIST1H3C	HIST1H3F	0.331	0.985
HIST1H3C	HIST1H3I	0.33	0.985
DEFA4	RETN	0.329	0.935
HIST1H3J	HIST1H4D	0.328	0.995
HIST1H2BB	HIST1H2BO	0.327	0.951
HIST1H2AJ	HIST1H2BH	0.323	0.968
HIST1H2AD	HIST1H2BM	0.322	0.948
HIST1H2AD	HIST1H2BH	0.321	0.968
HIST1H2AD	HIST1H3A	0.317	0.943
HIST1H2AB	HIST1H3G	0.315	0.97
MYH2	MYH8	0.313	0.929
HIST1H2AD	HIST1H2BB	0.308	0.977
HIST1H2BB	HIST1H4F	0.301	0.935
HIST1H2BB	HIST1H2BL	0.3	0.949
HIST1H3A	HIST1H3F	0.299	0.989
HIST1H4B	HIST1H4L	0.299	0.984
HIST1H2AD	HIST1H3I	0.291	0.941
HIST1H2AH	HIST1H2BH	0.289	0.961
HIST1H2AD	HIST1H3J	0.281	0.94
HIST1H2BH	HIST2H2AB	0.275	0.953
HIST1H3C	HIST1H3J	0.27	0.984
HIST1H2AL	HIST1H4F	0.269	0.943
HIST1H2AM	HIST1H4C	0.269	0.943
HIST1H2AD	HIST1H4L	0.268	0.921
HIST1H2AM	HIST1H4L	0.268	0.943
HIST1H3B	HIST1H4L	0.268	0.994
HIST1H3C	HIST1H4D	0.268	0.996
HIST1H3J	HIST1H4L	0.268	0.994
HIST1H3C	HIST1H4A	0.267	0.996
HIST1H3G	HIST1H4D	0.267	0.995
HIST1H3J	HIST1H4A	0.267	0.994
HIST1H2AD	HIST1H3C	0.266	0.938
HIST1H3G	HIST1H4L	0.261	0.995
HIST1H3A	HIST1H4L	0.254	0.994
HIST1H2AD	HIST1H3G	0.252	0.937
HIST1H2AB	HIST1H4C	0.249	0.94
HIST1H3I	HIST1H4A	0.249	0.994
HIST1H2AD	HIST1H2AJ	0.248	0.921
HIST1H3G	HIST1H4B	0.248	0.995
RIMS1	SLC32A1	0.232	0.946
CHRM1	GRM1	0.231	0.938
GRIA2	PRKCG	0.231	0.972
GRM5	SHANK1	0.23	0.979
HIST1H3C	HIST1H4F	0.229	0.996
MCHR1	OXGR1	0.229	0.922
HIST1H4D	HIST1H4F	0.221	0.983
HIST1H3J	HIST1H4C	0.22	0.994
CEACAM8	MS4A3	0.215	0.926
FOLR3	RETN	0.215	0.92
HIST1H2BH	HIST1H2BO	0.215	0.918
HIST1H3B	HIST1H3G	0.215	0.982
HIST1H2BH	HIST1H2BL	0.214	0.947
HIST1H3A	HIST1H3C	0.214	0.983
HIST1H4A	HIST1H4F	0.214	0.983
HIST1H4A	HIST1H4L	0.214	0.983
HIST1H4B	HIST1H4C	0.214	0.983
GABRA3	GABRQ	0.213	0.951
HIST1H3A	HIST1H3I	0.213	0.982
HIST1H3C	HIST1H3G	0.213	0.982
IGLL1	VPREB1	0.213	0.998
HIST1H2AL	HIST1H4C	0.212	0.938
HIST1H3A	HIST1H3J	0.212	0.982
HIST1H3I	HIST1H4C	0.212	0.994
HIST1H3F	HIST1H4C	0.211	0.994
HIST1H2BI	HIST1H4C	0.21	0.935
HIST1H3B	HIST1H4F	0.21	0.994
HIST1H3G	HIST1H4F	0.21	0.995
HIST1H3G	HIST1H4A	0.21	0.995
HIST1H3J	HIST1H4F	0.21	0.994
PRTN3	RETN	0.208	0.926
HIST1H2BB	HIST1H4C	0.207	0.927
HIST1H3G	HIST1H3I	0.207	0.982
B3GNT3	FUT3	0.203	0.938
GRM1	SHANK1	0.202	0.973
HIST1H2AD	HIST1H4F	0.201	0.914
HIST1H2AM	HIST1H4F	0.2	0.938
HIST1H3A	HIST1H4C	0.2	0.995
HIST1H3C	HIST1H4C	0.199	0.995
HIST1H3G	HIST1H3J	0.199	0.982
GPR37L1	HTR5A	0.197	0.916
HIST1H3A	HIST1H4F	0.197	0.994
HIST1H2AD	HIST1H4C	0.196	0.913
HIST1H4B	HIST1H4F	0.195	0.982
CRISP3	DEFA4	0.19	0.949
HIST1H2BH	HIST1H2BM	0.187	0.935
HIST1H4A	HIST1H4C	0.175	0.987
MYBPC1	MYH8	0.175	0.947
HIST1H4C	HIST1H4D	0.171	0.982
ACTN3	MYH8	0.17	0.96
MCHR1	NMBR	0.159	0.915
DEFA4	TCN1	0.157	0.935
ACTN3	MYBPC1	0.156	0.93
MUC16	MUC5B	0.155	0.976
FCAR	FPR2	0.154	0.921
HIST1H3G	HIST1H4C	0.153	0.995
AZU1	RETN	0.152	0.922
B3GNT3	MUC13	0.152	0.923
DPPA4	SOX2	0.152	0.967
HIST1H2BB	HIST1H2BH	0.152	0.938
HIST1H3A	HIST1H3G	0.152	0.981
HTR5A	NPY	0.152	0.919
C4BPA	C4BPB	0.146	0.933
B3GNT3	MUC5B	0.14	0.92
DEFA4	FOLR3	0.14	0.934
HIST1H4C	HIST1H4L	0.137	0.981
MSLN	MUC16	0.136	0.936
CRISP3	TCN1	0.132	0.933
GRM5	MCHR1	0.131	0.932
GRM7	HTR5A	0.13	0.918
GRM5	GRM7	0.119	0.916
CHRM1	MCHR1	0.118	0.914
HIST1H2BB	HIST1H4K	0.117	0.919
HIST1H2BI	HIST1H4K	0.117	0.928
DRD5	RXFP1	0.116	0.91
ELANE	FOLR3	0.116	0.907
DRD5	MC4R	0.114	0.917
HIST1H4C	HIST1H4F	0.111	0.98
HTR5A	SSTR3	0.111	0.91
COLEC10	MBL2	0.109	0.918
HIST1H2AB	HIST1H4K	0.109	0.929
HIST1H2AD	HIST1H4K	0.109	0.904
HIST1H2AL	HIST1H4K	0.109	0.93
HIST1H2AM	HIST1H4K	0.109	0.93
CDH18	CDH9	0.108	0.939
ELANE	TCN1	0.107	0.922
HIST1H3A	HIST1H4K	0.107	0.993
HIST1H3B	HIST1H4K	0.107	0.993
HIST1H3C	HIST1H4K	0.107	0.995
HIST1H3F	HIST1H4K	0.107	0.993
HIST1H3G	HIST1H4K	0.107	0.994
HIST1H3I	HIST1H4K	0.107	0.993
HIST1H3J	HIST1H4K	0.107	0.993
IL36A	IL36RN	0.103	0.926
NPY	SSTR4	0.103	0.937
GRPR	LPAR4	0.102	0.906
GPR37L1	SSTR4	0.101	0.908
B3GNT3	MUC16	0.1	0.919
GRM1	MCHR1	0.1	0.935
GRM1	GRM7	0.1	0.914
CEACAM8	FCAR	0.098	0.923
CHRM1	PAK3	0.098	0.905
GPR37L1	GRM7	0.098	0.919
APOA1	PON1	0.097	0.956
B3GNT3	FUT5	0.096	0.931
MCHR1	SSTR3	0.096	0.924
B3GNT3	FUT6	0.095	0.943
MCHR1	SSTR4	0.095	0.913
SLC17A8	SLC32A1	0.091	0.959
SSTR3	SSTR4	0.09	0.911
FPR2	SUCNR1	0.089	0.906
GRM7	SSTR4	0.089	0.916
TRPC3	TRPC4	0.089	0.942
CLDN14	CLDN16	0.088	0.935
RETN	TCN1	0.088	0.917
CRH	MC4R	0.086	0.979
GRPR	MCHR1	0.086	0.905
MMP13	MMP3	0.085	0.91
MUC13	MUC5B	0.085	0.967
GRM5	NMBR	0.084	0.906
GRIA2	GRIP2	0.078	0.975
MC4R	RXFP1	0.078	0.909
CRISP3	ELANE	0.077	0.916
DMP1	DSPP	0.077	0.918
FPR2	MS4A3	0.077	0.905
CCR9	SSTR3	0.076	0.903
CHRNA2	CHRNA4	0.076	0.906
CLEC4C	FCAR	0.076	0.914
CRH	DRD5	0.076	0.946
FOLR3	TCN1	0.076	0.933
MSLN	RAET1L	0.076	0.903
GRIP2	PRKCG	0.074	0.912
NPY	SSTR3	0.074	0.94
GPR37L1	NPY	0.073	0.909
CRISP3	RETN	0.07	0.909
MCHR1	NPY	0.07	0.951
CRISP3	FOLR3	0.069	0.902
CEACAM8	FPR2	0.065	0.919
CEACAM8	CLEC4C	0.065	0.934
CRH	RXFP1	0.065	0.919
CCR9	MCHR1	0.064	0.902
CCR9	HTR5A	0.064	0.902
CCR9	OXGR1	0.064	0.902
CGA	PTH2R	0.064	0.907
DRD5	HTR6	0.064	0.911
GPR37L1	SSTR3	0.064	0.904
GRM7	MCHR1	0.064	0.906
CGA	CRH	0.063	0.951
GPR37L1	MCHR1	0.063	0.902
GRM7	SSTR3	0.063	0.917
MUSK	PAK3	0.063	0.919
CHRM1	NMBR	0.062	0.903
CHRM1	GRPR	0.062	0.905
DRD5	GPR25	0.062	0.902
GPR25	HTR6	0.062	0.902
GRM1	NMBR	0.062	0.905
GRM1	GRPR	0.062	0.903
GRM5	GRPR	0.062	0.905
GRM7	HTR1D	0.062	0.923
GRPR	NPFFR2	0.062	0.913
HTR1D	HTR5A	0.062	0.915
HTR6	MC4R	0.062	0.908
IL12A	IL4	0.062	0.95
ITGA8	ITGB6	0.062	0.979
MC4R	TSHR	0.062	0.922
NMBR	NPFFR2	0.062	0.913
OXGR1	SSTR4	0.062	0.904
PPY	SSTR4	0.062	0.934
PPY	SSTR3	0.062	0.934
RAB27B	RAB3B	0.062	0.913
CHRM1	NPFFR2	0.061	0.903
CHRNA2	CHRNA3	0.061	0.905
CHRNA3	CHRNA4	0.061	0.906
CLEC4C	FPR2	0.061	0.902
CRH	HTR6	0.061	0.902
ELANE	PRSS3P2	0.061	0.919
FBXL3	SPSB4	0.061	0.904
FGF16	FGF20	0.061	0.904
GPC5	NDST3	0.061	0.952
GPR25	MC4R	0.061	0.902
GPR37L1	HTR1D	0.061	0.902
GRM1	NPFFR2	0.061	0.912
GRM7	NPY	0.061	0.923
GRPR	NMBR	0.061	0.906
HTR1D	MCHR1	0.061	0.902
HTR6	PTH2R	0.061	0.903
PRSS3P2	PRTN3	0.061	0.912
PTH2R	RXFP1	0.061	0.904
PTH2R	TSHR	0.061	0.91
GPR25	PTH2R	0.06	0.901
MC4R	PTH2R	0.06	0.908
DMP1	MEPE	0.059	0.97
MCHR1	NPFFR2	0.058	0.909
DRD5	PTH2R	0.057	0.908
CCR9	GNAT3	0.055	0.915
GAL	GRM7	0.055	0.909
GNAT3	MCHR1	0.055	0.917
GNAT3	HTR5A	0.053	0.915
GNAT3	GPR37L1	0.051	0.915
CRH	PTH2R	0.05	0.955
GNAT3	OXGR1	0.049	0.9
GRM5	NPFFR2	0.049	0.93
TAS2R38	TAS2R60	0.049	0.925
DRD5	TSHR	0.044	0.904
GPR25	TSHR	0.044	0.903
GPR25	RXFP1	0.044	0.903
HTR6	TSHR	0.044	0.901
HTR6	RXFP1	0.044	0.908
RXFP1	RXFP4	0.044	0.976
ACER1	UGT8	0	0.918
APOA1	MEPE	0	0.9
APOA1	DMP1	0	0.9
APOA1	GPC5	0	0.9
APOA1	MSLN	0	0.912
AZU1	PRSS3P2	0	0.911
BTC	EREG	0	0.929
BTC	NRG3	0	0.962
CCL20	TAS2R3	0	0.9
CCL20	MCHR1	0	0.9
CCL20	SSTR4	0	0.9
CCL20	GAL	0	0.9
CCL20	HTR5A	0	0.9
CCL20	OXGR1	0	0.9
CCL20	TAS2R60	0	0.9
CCL20	TAS1R1	0	0.9
CCL20	PTGDR2	0	0.915
CCL20	CCR9	0	0.95
CCL20	GRM7	0	0.9
CCL20	RXFP4	0	0.9
CCL20	HTR1D	0	0.9
CCL20	SSTR3	0	0.9
CCL20	SUCNR1	0	0.9
CCL20	GPR37L1	0	0.9
CCL20	PPY	0	0.9
CCL20	TAS2R38	0	0.9
CCL20	NPY	0	0.901
CCL20	GNAT3	0	0.901
CCL20	P2RY4	0	0.908
CCL20	FPR2	0	0.915
CCR9	TAS2R3	0	0.9
CCR9	SSTR4	0	0.9
CCR9	GAL	0	0.907
CCR9	TAS2R60	0	0.9
CCR9	TAS1R1	0	0.901
CCR9	PTGDR2	0	0.906
CCR9	RXFP4	0	0.9
CCR9	NPY	0	0.9
CCR9	HTR1D	0	0.9
CCR9	SUCNR1	0	0.9
CCR9	GPR37L1	0	0.9
CCR9	P2RY4	0	0.9
CCR9	PPY	0	0.9
CCR9	TAS2R38	0	0.9
CCR9	GRM7	0	0.901
CCR9	FPR2	0	0.903
CGA	INHBA	0	0.9
CGA	HTR6	0	0.9
CGA	MC4R	0	0.936
CGA	GPR25	0	0.9
CGA	DRD5	0	0.902
CGA	GPR20	0	0.9
CGA	RXFP1	0	0.909
CGA	TSHR	0	0.912
CHRM1	LPAR4	0	0.9
CHRM1	FPR2	0	0.904
CNTN5	SPACA4	0	0.9
CNTN5	RAET1L	0	0.9
CNTN5	XPNPEP2	0	0.9
CNTN5	MSLN	0	0.9
CRABP1	CYP26C1	0	0.941
CRH	GPR25	0	0.9
CRH	GPR20	0	0.9
CRH	TSHR	0	0.913
CRISP3	PRSS3	0	0.901
CSF2	IL4	0	0.921
CYP26C1	CYP2A6	0	0.921
DEFA4	DEFA6	0	0.905
DEFA4	DEFB1	0	0.964
DMP1	MSLN	0	0.9
DRD5	GPR20	0	0.9
EREG	NRG3	0	0.956
FAM9A	SYCP3	0	0.906
FCAR	MS4A3	0	0.902
FOLR3	PRSS3	0	0.9
FOXA1	HIST1H2BL	0	0.9
FOXA1	HIST1H2BM	0	0.9
FOXA1	HIST1H2BH	0	0.9
FOXA1	HIST1H2BO	0	0.9
FOXA1	HIST1H2BB	0	0.9
FOXA1	HIST1H2AJ	0	0.902
FOXA1	HIST1H2AD	0	0.902
FPR2	TAS2R3	0	0.9
FPR2	MCHR1	0	0.901
FPR2	SSTR4	0	0.903
FPR2	NMBR	0	0.907
FPR2	GAL	0	0.905
FPR2	HTR5A	0	0.902
FPR2	OXGR1	0	0.904
FPR2	GRM5	0	0.901
FPR2	NPFFR2	0	0.9
FPR2	TAS2R60	0	0.9
FPR2	TAS1R1	0	0.909
FPR2	PTGDR2	0	0.903
FPR2	GRM7	0	0.904
FPR2	GRM1	0	0.901
FPR2	GPR37L1	0	0.903
FPR2	RXFP4	0	0.9
FPR2	P2RY4	0	0.9
FPR2	HTR1D	0	0.9
FPR2	GRPR	0	0.903
FPR2	GNAT3	0	0.914
FPR2	NPY	0	0.903
FPR2	LPAR4	0	0.901
FPR2	TAS2R38	0	0.9
FPR2	PPY	0	0.9
FPR2	SSTR3	0	0.902
GAL	TAS2R3	0	0.9
GAL	MCHR1	0	0.916
GAL	SSTR4	0	0.932
GAL	PTGDR2	0	0.9
GAL	SUCNR1	0	0.9
GAL	GPR37L1	0	0.9
GAL	TAS2R38	0	0.9
GAL	TAS2R60	0	0.9
GAL	HTR1D	0	0.902
GAL	P2RY4	0	0.903
GAL	RXFP4	0	0.905
GAL	TAS1R1	0	0.905
GAL	OXGR1	0	0.906
GAL	GNAT3	0	0.906
GAL	HTR5A	0	0.909
GAL	SSTR3	0	0.929
GAL	PPY	0	0.939
GAL	NPY	0	0.988
GALNT12	MUC13	0	0.912
GALNT12	MUC16	0	0.915
GALNT12	MUC5B	0	0.921
GALNT5	MUC13	0	0.905
GALNT5	MUC16	0	0.911
GALNT5	MUC5B	0	0.916
GALNTL6	MUC16	0	0.91
GALNTL6	MUC13	0	0.909
GALNTL6	MUC5B	0	0.924
GBP7	TRIM31	0	0.9
GBP7	TRIM10	0	0.902
GNAT3	TAS2R3	0	0.968
GNAT3	SSTR4	0	0.916
GNAT3	TAS2R60	0	0.936
GNAT3	TAS1R1	0	0.982
GNAT3	PTGDR2	0	0.9
GNAT3	GRM7	0	0.9
GNAT3	SUCNR1	0	0.91
GNAT3	RXFP4	0	0.914
GNAT3	P2RY4	0	0.9
GNAT3	HTR1D	0	0.914
GNAT3	PPY	0	0.91
GNAT3	SSTR3	0	0.922
GNAT3	NPY	0	0.923
GNAT3	TAS2R38	0	0.97
GPR20	PTH2R	0	0.9
GPR20	HTR6	0	0.9
GPR20	MC4R	0	0.9
GPR20	GPR25	0	0.919
GPR20	TSHR	0	0.9
GPR20	RXFP1	0	0.9
GPR37L1	TAS2R3	0	0.9
GPR37L1	OXGR1	0	0.902
GPR37L1	TAS2R60	0	0.9
GPR37L1	TAS1R1	0	0.907
GPR37L1	PTGDR2	0	0.902
GPR37L1	SUCNR1	0	0.906
GPR37L1	PPY	0	0.9
GPR37L1	TAS2R38	0	0.9
GPR37L1	P2RY4	0	0.907
GPR37L1	RXFP4	0	0.909
GRM1	LPAR4	0	0.906
GRM5	LPAR4	0	0.905
GRM7	TAS2R3	0	0.901
GRM7	OXGR1	0	0.9
GRM7	TAS2R60	0	0.902
GRM7	TAS1R1	0	0.905
GRM7	PTGDR2	0	0.9
GRM7	SUCNR1	0	0.9
GRM7	PPY	0	0.9
GRM7	RXFP4	0	0.902
GRM7	P2RY4	0	0.904
GRM7	TAS2R38	0	0.905
HIST1H2AD	PYGO1	0	0.935
HIST1H2AD	SYCP3	0	0.9
HIST1H2AJ	PYGO1	0	0.935
HIST1H2AJ	SYCP3	0	0.905
HIST1H2BB	PYGO1	0	0.915
HIST1H2BB	SYCP3	0	0.9
HIST1H2BH	PYGO1	0	0.915
HIST1H2BH	SYCP3	0	0.9
HIST1H2BL	PYGO1	0	0.915
HIST1H2BL	SYCP3	0	0.9
HIST1H2BM	PYGO1	0	0.915
HIST1H2BM	SYCP3	0	0.9
HIST1H2BO	PYGO1	0	0.915
HIST1H2BO	SYCP3	0	0.9
HIST1H3A	PYGO1	0	0.947
HIST1H3B	PYGO1	0	0.947
HIST1H3C	PYGO1	0	0.946
HIST1H3F	PYGO1	0	0.947
HIST1H3G	PYGO1	0	0.947
HIST1H3I	PYGO1	0	0.947
HIST1H3J	PYGO1	0	0.947
HIST1H4A	HIST1H4K	0	0.979
HIST1H4B	HIST1H4K	0	0.979
HIST1H4C	HIST1H4K	0	0.979
HIST1H4D	HIST1H4K	0	0.979
HIST1H4F	HIST1H4K	0	0.979
HIST1H4K	HIST1H4L	0	0.979
HKDC1	LCT	0	0.902
HTR1D	TAS2R3	0	0.9
HTR1D	SSTR4	0	0.901
HTR1D	OXGR1	0	0.9
HTR1D	TAS2R60	0	0.9
HTR1D	TAS1R1	0	0.901
HTR1D	PTGDR2	0	0.9
HTR1D	SUCNR1	0	0.9
HTR1D	RXFP4	0	0.901
HTR1D	P2RY4	0	0.905
HTR1D	PPY	0	0.9
HTR1D	TAS2R38	0	0.901
HTR1D	SSTR3	0	0.903
HTR1D	NPY	0	0.915
HTR5A	TAS2R3	0	0.9
HTR5A	PTGDR2	0	0.9
HTR5A	SUCNR1	0	0.9
HTR5A	PPY	0	0.9
HTR5A	TAS2R38	0	0.9
HTR5A	TAS2R60	0	0.9
HTR5A	TAS1R1	0	0.901
HTR5A	RXFP4	0	0.905
HTR5A	P2RY4	0	0.905
IL1A	IL4	0	0.972
KCNQ2	SPTA1	0	0.9
KRT12	KRT23	0	0.902
LPAR4	MCHR1	0	0.9
LPAR4	NMBR	0	0.9
LPAR4	NPFFR2	0	0.9
MCHR1	TAS2R3	0	0.9
MCHR1	P2RY4	0	0.9
MCHR1	TAS2R60	0	0.9
MCHR1	RXFP4	0	0.901
MCHR1	PTGDR2	0	0.901
MCHR1	SUCNR1	0	0.903
MCHR1	PPY	0	0.907
MCHR1	TAS2R38	0	0.91
MCHR1	TAS1R1	0	0.912
MEPE	MSLN	0	0.9
MMP13	PRSS1	0	0.904
MMP3	PRSS1	0	0.902
MSLN	SPACA4	0	0.9
MSLN	XPNPEP2	0	0.9
MUC13	MUC16	0	0.972
NPY	TAS2R3	0	0.904
NPY	OXGR1	0	0.904
NPY	TAS2R60	0	0.9
NPY	TAS1R1	0	0.917
NPY	PTGDR2	0	0.9
NPY	SUCNR1	0	0.902
NPY	RXFP4	0	0.914
NPY	P2RY4	0	0.91
NPY	PPY	0	0.916
NPY	TAS2R38	0	0.922
OR10G2	RTP5	0	0.9
OR10K1	RTP5	0	0.9
OR10K2	RTP5	0	0.9
OR10R2	RTP5	0	0.9
OR10T2	RTP5	0	0.9
OR13A1	RTP5	0	0.9
OR1J1	RTP5	0	0.9
OR1J2	RTP5	0	0.9
OR1L8	RTP5	0	0.9
OR1Q1	RTP5	0	0.9
OR2B6	RTP5	0	0.9
OR2C3	RTP5	0	0.9
OR2H1	RTP5	0	0.9
OR2L3	RTP5	0	0.9
OR2T8	RTP5	0	0.9
OR56B4	RTP5	0	0.9
OR7A5	RTP5	0	0.9
OR7C1	RTP5	0	0.9
OXGR1	TAS2R3	0	0.9
OXGR1	PPY	0	0.9
OXGR1	TAS2R38	0	0.9
OXGR1	TAS2R60	0	0.9
OXGR1	SSTR3	0	0.902
OXGR1	RXFP4	0	0.904
OXGR1	TAS1R1	0	0.907
OXGR1	PTGDR2	0	0.907
OXGR1	P2RY4	0	0.911
OXGR1	SUCNR1	0	0.916
P2RY4	TAS2R3	0	0.9
P2RY4	SSTR4	0	0.901
P2RY4	TAS2R60	0	0.9
P2RY4	TAS1R1	0	0.905
P2RY4	PTGDR2	0	0.9
P2RY4	SUCNR1	0	0.91
P2RY4	RXFP4	0	0.906
P2RY4	PPY	0	0.9
P2RY4	TAS2R38	0	0.9
P2RY4	SSTR3	0	0.901
PPY	TAS2R3	0	0.905
PPY	TAS2R60	0	0.901
PPY	TAS1R1	0	0.91
PPY	PTGDR2	0	0.9
PPY	SUCNR1	0	0.9
PPY	RXFP4	0	0.9
PPY	TAS2R38	0	0.904
PRSS1	TCN1	0	0.901
PRSS3	TCN1	0	0.901
PRSS3P2	RETN	0	0.9
PTGDR2	TAS2R3	0	0.9
PTGDR2	SSTR4	0	0.912
PTGDR2	TAS2R60	0	0.9
PTGDR2	TAS1R1	0	0.9
PTGDR2	TAS2R38	0	0.9
PTGDR2	RXFP4	0	0.9
PTGDR2	SUCNR1	0	0.9
PTGDR2	SSTR3	0	0.911
RAET1L	SPACA4	0	0.904
RAET1L	XPNPEP2	0	0.9
RLN1	RXFP1	0	0.977
RXFP1	TSHR	0	0.921
RXFP4	TAS2R3	0	0.9
RXFP4	SSTR4	0	0.907
RXFP4	TAS2R60	0	0.9
RXFP4	TAS1R1	0	0.912
RXFP4	SUCNR1	0	0.902
RXFP4	TAS2R38	0	0.9
RXFP4	SSTR3	0	0.904
SCN3A	SPTA1	0	0.905
SFRP5	WNT8B	0	0.943
SOST	WNT8B	0	0.937
SPACA4	XPNPEP2	0	0.9
SSTR3	TAS2R3	0	0.901
SSTR3	TAS2R60	0	0.9
SSTR3	TAS1R1	0	0.928
SSTR3	SUCNR1	0	0.901
SSTR3	TAS2R38	0	0.954
SSTR4	TAS2R3	0	0.901
SSTR4	TAS2R60	0	0.9
SSTR4	SUCNR1	0	0.901
SSTR4	TAS2R38	0	0.908
SSTR4	TAS1R1	0	0.914
SUCNR1	TAS2R3	0	0.901
SUCNR1	TAS2R60	0	0.901
SUCNR1	TAS1R1	0	0.911
SUCNR1	TAS2R38	0	0.9
TAS1R1	TAS2R3	0	0.956
TAS1R1	TAS2R60	0	0.956
TAS1R1	TAS2R38	0	0.965
TAS2R3	TAS2R38	0	0.917
TAS2R3	TAS2R60	0	0.92
