# Supplementary material for: Prognostic Model of Eleven Genes Based on the Immune Microenvironment in Patients With Thymoma
Source: Front Genet. 2022 Feb 11;13:668696. doi: 10.3389/fgene.2022.668696 (PMC8873981; doi:10.3389/fgene.2022.668696)
Supplement: Supplementary file 5 [file Table15.XLSX]

## Sheet: Sheet1
Supplementary table 13: The correlation between riskscore and tumor burden score (TMB).
id	TBM	riskscore
TCGA-4X-A9FC-01	0.0789474	0.032708
TCGA-4V-A9QN-01	0.315789	0.563302
TCGA-3G-AB0O-01	0.184211	0.0104072
TCGA-4X-A9FD-01	0.815789	0.19096
TCGA-X7-A8M0-01	0.605263	0.244368
TCGA-4V-A9QL-01	0.368421	0.0530374
TCGA-XM-AAZ2-01	0.657895	0.286509
TCGA-4V-A9QR-01	0.789474	0.0657967
TCGA-3T-AA9L-01	0.210526	0.00181729
TCGA-ZC-AAAA-01	0.236842	0.183362
TCGA-ZB-A96A-01	0.368421	0.00540841
TCGA-ZB-A96P-01	0.131579	0.00903674
TCGA-ZB-A963-01	0.315789	0.00871907
TCGA-4X-A9FB-01	0.157895	0.0420101
TCGA-XM-A8RB-01	0.289474	0.028831
TCGA-XM-A8RI-01	0.394737	0.0385063
TCGA-ZB-A96C-01	1	0.471755
TCGA-3S-AAYX-01	0.157895	0.00548447
TCGA-ZB-A96D-01	0.315789	0.016867
TCGA-3G-AB14-01	0.552632	0.212793
TCGA-XU-A92T-01	1.10526	0.243033
TCGA-XM-AAZ3-01	0.868421	0.177413
TCGA-ZC-AAAF-01	0.815789	0.0122285
TCGA-ZB-A96F-01	0.473684	0.143128
TCGA-5U-AB0D-01	2.28947	0.776052
TCGA-XM-A8RF-01	0.947368	0.231897
TCGA-X7-A8D7-01	0.0526316	0.0140761
TCGA-3Q-A9WF-01	0.236842	0.0123698
TCGA-4V-A9QU-01	0.157895	0.00597145
TCGA-XU-A930-01	0.921053	0.15864
TCGA-XU-A92Q-01	0.842105	0.280343
TCGA-ZB-A96V-01	2.23684	0.720796
TCGA-5U-AB0F-01	0.342105	0.0164544
TCGA-XM-A8RD-01	0.263158	0.0287842
TCGA-YT-A95G-01	0.289474	0.120714
TCGA-ZB-A962-01	1.07895	0.293937
TCGA-XM-A8RC-01	0.473684	0.0844052
TCGA-ZB-A96B-01	0.157895	0.0335316
TCGA-ZB-A96I-01	0.894737	0.209483
TCGA-3G-AB19-01	0.973684	0.318231
TCGA-5G-A9ZZ-01	0.552632	0.245808
TCGA-4X-A9FA-01	0.5	0.0783792
TCGA-X7-A8D9-01	0.710526	#N/A
TCGA-XM-A8RH-01	0.0789474	0.0135488
TCGA-XU-AAXY-01	0.157895	0.0577534
TCGA-4V-A9QT-01	0.184211	0.0342661
TCGA-X7-A8M3-01	1.15789	0.151603
TCGA-X7-A8D8-01	0.789474	0.120234
TCGA-XU-A92Y-01	0.421053	0.133453
TCGA-X7-A8D6-01	0.157895	0.0125486
TCGA-4V-A9QQ-01	0.210526	#N/A
TCGA-ZC-AAAH-01	0.157895	0.0146122
TCGA-XU-A92U-01	0.289474	0.0147446
TCGA-XU-A932-01	0.0789474	0.0522852
TCGA-ZB-A96H-01	0.552632	0.119553
TCGA-4V-A9QM-01	0.526316	0.0881898
TCGA-5U-AB0E-01	0.842105	0.108452
TCGA-XM-A8RE-01	0.184211	0.00597471
TCGA-X7-A8DG-01	0.236842	0.0328486
TCGA-ZB-A96E-01	0.921053	0.0710068
TCGA-ZT-A8OM-01	0.315789	0.00793423
TCGA-XU-A92R-01	0.526316	#N/A
TCGA-XU-A933-01	1.57895	0.595416
TCGA-3S-A8YW-01	1.60526	0.842414
TCGA-ZB-A96O-01	0.105263	0.0131687
TCGA-XU-AAY1-01	0.157895	0.00474867
TCGA-X7-A8M1-01	0.394737	0.150765
TCGA-XU-A92Z-01	1.10526	0.0246476
TCGA-5K-AAAP-01	0.684211	0.0573166
TCGA-X7-A8DF-01	0.184211	0.0161224
TCGA-3G-AB0T-01	0.447368	0.11094
TCGA-4V-A9QI-01	0.105263	0.0104914
TCGA-X7-A8DC-01	0.236842	#N/A
TCGA-XU-AAXX-01	0.0526316	0.0564395
TCGA-4V-A9QW-01	0.210526	0.0122347
TCGA-X7-A8DJ-01	0.236842	0.0200453
TCGA-YT-A95E-01	0.263158	0.0065108
TCGA-X7-A8DD-01	0.236842	0.011345
TCGA-XU-AAXZ-01	0.289474	0.0186636
TCGA-4V-A9QJ-01	0.421053	0.0359587
TCGA-X7-A8DI-01	0.0789474	#N/A
TCGA-X7-A8DB-01	0.131579	0.0162017
TCGA-3G-AB0Q-01	0.657895	0.553912
TCGA-ZC-AAA7-01	2.47368	1.95171
TCGA-XU-A92X-01	0.368421	0.0516781
TCGA-XU-A936-01	0.763158	0.415079
TCGA-XM-A8RL-01	0.184211	0.0206448
TCGA-YT-A95H-01	0.342105	0.0089915
TCGA-ZB-A96R-01	0.157895	0.0251785
TCGA-XH-A853-01	0.342105	0.0333326
TCGA-4V-A9QS-01	0.236842	0.0326931
TCGA-XU-A92O-01	0.868421	0.0847669
TCGA-ZL-A9V6-01	0.973684	0.192187
TCGA-X7-A8M4-01	0.157895	0.0225293
TCGA-X7-A8M6-01	0.157895	0.0135521
TCGA-XU-A931-01	0.578947	0.727907
TCGA-X7-A8M8-01	0.157895	0.00479012
TCGA-X7-A8M5-01	1.18421	0.101998
TCGA-ZB-A96L-01	1.23684	0.22995
TCGA-5V-A9RR-01	0.552632	0.0347824
TCGA-ZB-A96G-01	0.184211	0.0120484
TCGA-X7-A8M7-01	0.184211	0.0113303
TCGA-YT-A95F-01	0.736842	0.0317939
TCGA-ZB-A961-01	0.973684	0.91963
TCGA-ZB-A96M-01	0.447368	0.0211956
TCGA-XM-A8RG-01	0.657895	0.243796
TCGA-YT-A95D-01	0.605263	0.199437
TCGA-X7-A8DE-01	0.157895	0.0131488
TCGA-XU-A92W-01	0.105263	0.0225343
TCGA-ZB-A965-01	1.15789	0.408637
TCGA-XM-AAZ1-01	0.236842	0.181812
TCGA-ZB-A96Q-01	0.368421	0.0160698
TCGA-XU-A92V-01	1.18421	0.142605
TCGA-ZB-A969-01	1.44737	0.211345
TCGA-ZB-A96K-01	0.526316	0.039888
TCGA-ZB-A964-01	0.605263	0.146137
TCGA-4V-A9QX-01	0.578947	0.0182127
TCGA-XU-AAXW-01	0.131579	0.0158375
TCGA-XU-AAY0-01	0.5	0.00838487
TCGA-XM-A8R9-01	0.210526	0.0420527
TCGA-ZB-A966-01	37.0526	0.422556
TCGA-XM-A8R8-01	0.131579	0.0987342
