# Supplementary material for: Prognostic Model of Eleven Genes Based on the Immune Microenvironment in Patients With Thymoma
Source: Front Genet. 2022 Feb 11;13:668696. doi: 10.3389/fgene.2022.668696 (PMC8873981; doi:10.3389/fgene.2022.668696)
Supplement: Supplementary file 6 [file Table6.XLSX]

## Sheet: Sheet1
Supplementary table 6: The KEGG pathway enrichment of the different expressed genes betweeen immunotype A and immunotype B in THYM.
Term	PValue	Genes
hsa05322:Systemic lupus erythematosus	2.10838e-15	HIST1H2BM, HIST1H2BO, HIST1H3J, HIST1H2BI, HIST1H2BL, HIST2H2AB, HIST1H3A, HIST1H3F, HIST1H2AD, HIST1H3G, HIST1H3I, HIST1H3B, HIST1H3C, ELANE, HIST1H2AB, HIST1H2AM, HIST1H2AL, ACTN3, HIST1H4K, HIST1H4L, HIST1H2AH, HIST1H2AJ, HIST1H4A, HIST1H4B, HIST1H2BH, HIST1H2BB, HIST1H4C, HIST1H4D, HIST1H4F
hsa05034:Alcoholism	7.61957e-14	HIST1H2BM, HIST1H2BO, CALML5, HIST1H3J, HIST1H2BI, HIST1H2BL, HIST2H2AB, HIST1H3A, CREB3L3, NPY, HIST1H3F, HIST1H2AD, HIST1H3G, HIST1H3I, HIST1H3B, HIST1H3C, HIST1H2AB, HIST1H2AM, HIST1H2AL, HIST1H4K, HIST1H4L, HIST1H2AH, HIST1H2AJ, HIST1H4A, HIST1H4B, CRH, HIST1H2BH, HIST1H2BB, HIST1H4C, HIST1H4D, HIST1H4F
hsa04080:Neuroactive ligand-receptor interaction	1.83757e-09	NPFFR2, GRIA2, PRSS1, CHRNA3, CHRM1, CHRNA2, CHRNA4, RXFP4, LPAR4, PRL, FPR2, GRPR, RXFP1, MCHR1, GRM1, MC4R, HTR6, GRM5, GRM7, P2RY4, PRSS3, CGA, DRD5, GABRQ, HTR1D, GABRA3, PTH2R, NMBR, HTR5A, SSTR3, TSHR, SSTR4
hsa04723:Retrograde endocannabinoid signaling	0.00626734	GABRQ, PRKCG, RIMS1, GRIA2, KCNJ6, GRM5, SLC32A1, GABRA3, SLC17A8, GRM1
hsa04640:Hematopoietic cell lineage	0.00812005	IL4, IL1A, CSF2, THPO, CD1E, DNTT, CD1C, CD1B, CD1A
hsa05203:Viral carcinogenesis	0.00826936	HIST1H2BM, HIST1H2BO, HIST1H4K, ACTN3, HIST1H4L, HIST1H2BI, HIST1H2BL, HIST1H4A, HIST1H4B, CREB3L3, HIST1H2BH, HIST1H2BB, HIST1H4C, HIST1H4D, HIST1H4F
hsa05202:Transcriptional misregulation in cancer	0.0232457	PTCRA, HOXA10, CSF2, HIST1H3A, HIST1H3J, MMP3, HIST1H3F, HIST1H3G, HIST1H3I, HIST1H3B, HIST1H3C, ELANE
hsa04060:Cytokine-cytokine receptor interaction	0.0317143	TNFSF18, CSF2, TNFSF15, CCL20, INHBA, PRL, IL4, IL1A, CCL7, THPO, IFNE, CCR9, IL12A, PF4V1, CCL15
hsa00601:Glycosphingolipid biosynthesis	0.0339042	FUT6, FUT5, B3GNT3, FUT3
hsa04744:Phototransduction	0.0392052	GRK1, CALML5, GNAT3, GUCA1A
hsa04024:cAMP signaling pathway	0.037566	GRIA2, HTR6, CHRM1, SUCNR1, CREB3L3, CALML5, NPY, HHIP, HTR1D, CNGB3, TSHR, DRD5
hsa04020:Calcium signaling pathway	0.0449742	PRKCG, HTR6, GRM5, CHRM1, PDE1C, CALML5, SLC25A31, HTR5A, GRPR, GRM1, DRD5
hsa04725:Cholinergic synapse	0.0463102	KCNJ4, PRKCG, CHRNA3, KCNJ6, CHRM1, CREB3L3, CHRNA4, KCNQ2
hsa04726:Serotonergic synapse	0.0463102	PRKCG, HTR6, KCNJ6, KCND2, HTR3E, HTR1D, ALOX12B, HTR5A
