# Supplementary material for: Prognostic Model of Eleven Genes Based on the Immune Microenvironment in Patients With Thymoma
Source: Front Genet. 2022 Feb 11;13:668696. doi: 10.3389/fgene.2022.668696 (PMC8873981; doi:10.3389/fgene.2022.668696)
Supplement: Supplementary file 7 [file Table11.XLSX]

## Sheet: Sheet1
Supplementary table 9: Lasso regression was constructed examining the relationship between gene signature and THYM risk.
id	futime	fustat	CELF5	ODZ1	CD1C	DRP2	PTCRA	TSHR	HKDC1	KCTD19	RFX8	UGT3A2	PRKCG	riskScore	risk
TCGA-ZB-A96M-01	0.0383562	0	5.3121	9.0356	9.9114	5.8541	10.4877	9.2138	6.6927	3.851	5.5031	8.5418	7.2316	0.0211956	low
TCGA-X7-A8M3-01	0.136986	0	5.9356	6.5242	0	2.4344	0.5748	5.981	2.1461	0	1.3036	2.5594	0.5748	0.151603	high
TCGA-X7-A8D8-01	0.158904	0	3.3715	6.6543	9.2524	3.6653	9.4176	8.1087	4.4618	3.0707	3.7089	7.4997	5.2775	0.120234	high
TCGA-XU-A92V-01	0.339726	1	4.123	6.2972	8.8931	3.9596	10.2189	8.2466	3.7353	3.3159	3.8886	8.3624	5.3154	0.142605	high
TCGA-ZB-A961-01	0.493151	1	2.7869	6.1335	6.0307	2.6701	7.9117	10.2714	2.9953	2.0769	3.6784	7.0315	0	0.91963	high
TCGA-X7-A8DJ-01	0.791781	0	6.6426	8.541	10.9763	5.4269	11.7598	10.4119	6.9202	4.9424	5.9451	10.2631	6.8049	0.0200453	low
TCGA-X7-A8D7-01	0.890411	0	6.7049	9.5651	12.4977	7.4926	12.0815	10.4896	6.8739	4.7728	4.0354	9.489	8.6987	0.0140761	low
TCGA-X7-A8D7-11	0.890411	0	7.01	10.9486	12.6384	8.5674	11.7664	10.578	6.7782	5.2009	5.73	9.0544	8.9591	0.00516717	low
TCGA-XM-A8RH-01	0.994521	0	6.6903	9.4802	11.2788	7.1294	12.2174	10.4842	7.6483	4.4732	6.1966	10.8725	7.8346	0.0135488	low
TCGA-ZB-A966-01	1.03836	1	1.0866	1.0866	2.7266	2.8441	3.3994	2.3025	2.4581	1.0866	2.1281	2.4581	0.6433	0.422556	high
TCGA-XM-A8RG-01	1.05753	0	0.6919	7.331	6.5815	1.344	0	9.7265	2.0275	1.6571	1.6571	0.387	0	0.243796	high
TCGA-XM-A8RI-01	1.06027	0	5.1672	8.54	10.0431	5.888	8.9998	8.2312	3.55	2.6143	4.1512	6.5569	5.558	0.0385063	low
TCGA-4X-A9FA-01	1.07397	0	1.997	3.2552	7.1929	0.5134	6.6024	5.1195	4.6401	0.5134	3.1891	4.1431	1.4381	0.0783792	high
TCGA-XM-AAZ1-01	1.08767	0	4.8386	7.3423	10.9434	5.0625	13.3468	9.0489	6.9665	3.0363	4.0186	9.5565	3.8285	0.181812	high
TCGA-XM-A8RE-01	1.15616	0	7.5466	9.182	12.0262	8.5427	12.8706	10.6386	8.0287	4.716	6.2066	10.11	8.8363	0.00597471	low
TCGA-4V-A9QX-01	1.18904	0	6.9417	9.0016	11.8561	6.7091	12.7634	9.9672	5.8579	4.7124	6.7139	9.6338	7.0697	0.0182127	low
TCGA-X7-A8M0-01	1.20822	0	0.8424	4.4342	9.6914	1.9663	7.3184	6.2791	3.4653	3.8025	3.2417	1.3707	0	0.244368	high
TCGA-5U-AB0F-01	1.25753	0	5.4283	7.985	11.0164	6.1919	13.569	9.6656	4.7415	1.4419	5.0339	9.2759	6.4962	0.0164544	low
TCGA-3Q-A9WF-01	1.27945	0	6.7368	8.8315	11.7848	6.3002	12.8185	10.206	5.945	3.5419	5.6479	9.7675	7.7575	0.0123698	low
TCGA-ZC-AAAH-01	1.36164	0	7.5245	8.227	12.1593	7.1214	13.1608	10.3035	7.927	3.697	4.5693	10.1037	8.6509	0.0146122	low
TCGA-3S-AAYX-01	1.56438	0	8.0093	9.8008	11.7078	8.8279	13.2684	10.6928	8.5291	5.9866	6.9716	9.9798	8.6586	0.00548447	low
TCGA-4V-A9QU-01	1.71781	0	5.9604	9.2824	11.8626	6.4902	12.5909	10.1818	6.2149	5.211	7.8179	9.8141	8.2749	0.00597145	low
TCGA-4V-A9QW-01	1.72603	0	7.3032	8.1912	11.6755	6.5628	13.5784	10.1914	7.0804	3.6923	5.6786	9.8939	7.9378	0.0122347	low
TCGA-3S-A8YW-01	1.76164	0	1.1652	1.1652	2.1089	3.5053	0.8706	0	2.9312	1.9633	2.1089	4.0652	0	0.842414	high
TCGA-XU-A936-01	1.76164	0	5.1116	6.2138	7.0058	3.9342	4.8863	4.2642	2.6685	2.1927	2.3013	3.8652	1.4781	0.415079	high
TCGA-4X-A9F9-01	1.83288	0	8.1795	8.4211	12.5526	7.5698	13.6457	10.4668	7.7111	4.0185	4.5061	10.0405	8.9167	0.0138316	low
TCGA-ZB-A96Q-01	1.84932	0	5.5373	9.1114	11.1581	5.8508	11.3868	9.6034	7.6792	3.9401	6.527	9.6775	6.8639	0.0160698	low
TCGA-5U-AB0E-01	1.88219	0	5.0202	6.0919	10.1745	6.7237	12.482	8.4879	4.9814	1.6573	5.2169	8.6421	4.0824	0.108452	high
TCGA-X7-A8DG-01	1.90411	0	7.4213	9.0665	12.7022	9.3988	12.8001	10.2579	8.3669	4.1109	1.8252	8.7797	8.7459	0.0328486	low
TCGA-YT-A95H-01	1.94795	0	6.3955	8.8464	12.6778	6.5458	12.9181	9.8697	6.7738	3.2528	6.6154	9.8292	7.865	0.0089915	low
TCGA-5U-AB0D-01	1.95616	0	4.2708	4.9902	4.4463	4.6512	5.6935	3.3437	2.7706	2.1137	0.8734	0	0	0.776052	high
TCGA-4X-A9FB-01	1.96438	0	6.8604	9.289	12.5019	7.214	12.3194	10.5922	8.1238	5.5269	3.1668	9.379	7.8412	0.0420101	low
TCGA-YT-A95D-01	2.05479	0	2.9256	5.2459	5.916	3.6365	6.2437	4.9293	3.0836	1.4644	2.8396	4.3472	2.7481	0.199437	high
TCGA-ZB-A96P-01	2.06301	0	7.1357	9.7596	12.5593	7.7866	12.233	10.5832	8.8195	4.6438	5.302	9.2272	8.4968	0.00903674	low
TCGA-4V-A9QS-01	2.12055	0	5.6503	9.0906	11.5964	6.1607	12.2805	9.6533	9.3117	4.1743	6.4373	9.854	5.7368	0.0326931	low
TCGA-YT-A95F-01	2.12329	0	5.3503	8.5623	10.4176	6.1213	11.2022	9.4712	5.1969	4.0389	5.1558	9.4366	7.1357	0.0317939	low
TCGA-3G-AB14-01	2.12329	1	4.0927	7.0065	9.6305	4.2402	10.6442	8.5943	4.8113	2.359	2.9789	8.9003	5.0498	0.212793	high
TCGA-4V-A9QR-01	2.13699	0	4.8878	6.5428	8.8722	4.8297	11.2293	8.3674	5.4076	4.016	4.6401	7.2331	3.4494	0.0657967	high
TCGA-XM-A8RF-01	2.18356	0	3.1587	4.874	7.9585	2.6524	8.1528	7.4237	2.8914	2.963	2.563	5.7615	3.2185	0.231897	high
TCGA-4V-A9QT-01	2.2274	0	7.7199	9.5925	11.8897	8.6837	13.7978	10.3901	7.6512	4.1748	4.2593	10.3653	7.4382	0.0342661	low
TCGA-ZB-A965-01	2.23562	0	1.2945	2.2853	7.6477	0	0.9772	5.6692	1.2945	1.2945	1.9657	1.5545	0.5698	0.408637	high
TCGA-ZC-AAAA-01	2.24384	0	5.0985	7.3385	9.863	4.902	12.0935	9.6287	7.4326	3.0158	2.4228	8.8217	3.3603	0.183362	high
TCGA-5V-A9RR-01	2.26575	0	5.9765	6.5459	8.481	5.0896	11.9861	9.0549	7.1652	4.1732	6.1855	7.0235	6.3497	0.0347824	low
TCGA-5G-A9ZZ-01	2.28767	0	1.4372	4.5573	7.4473	3.5347	6.0645	4.2298	4.2298	2.0266	1.6086	3.4012	2.0266	0.245808	high
TCGA-ZC-AAA7-01	2.33699	1	1.0469	3.8933	2.0698	4.6736	3.0811	4.1745	1.0469	1.0469	0	1.6472	0	1.95171	high
TCGA-X7-A8DF-01	2.46849	0	6.6477	8.1449	10.9474	5.5288	12.9736	9.5446	6.136	2.5178	5.7976	9.8604	7.602	0.0161224	low
TCGA-ZB-A96V-01	2.55342	0	0.9646	2.401	4.1417	3.3275	4.02	4.7382	1.7565	0.9646	1.5375	2.2648	0.5614	0.720796	high
TCGA-4V-A9QN-01	2.65753	0	1.6846	1.4707	4.6644	2.6587	1.2195	0.529	13.6731	0.529	0	3.5397	0.529	0.563302	high
TCGA-X7-A8DE-01	2.68767	0	6.9142	8.8209	10.8697	6.5768	11.9006	9.5981	7.9779	5.1284	5.5401	9.7182	7.3374	0.0131488	low
TCGA-XM-AAZ2-01	2.68767	0	1.9351	3.195	6.3289	3.0386	7.4104	6.2055	2.0488	1.1732	3.6565	6.0906	2.1543	0.286509	high
TCGA-ZB-A969-01	2.86575	0	3.3997	2.8237	4.9593	1.9617	2.4937	12.133	2.566	1.2914	2.1616	2.0651	1.7295	0.211345	high
TCGA-3T-AA9L-01	2.87671	0	8.3543	10.1077	12.2931	8.9016	12.9066	11.232	8.2282	5.8549	7.208	9.2986	8.9325	0.00181729	low
TCGA-ZB-A96O-01	2.87671	0	7.3034	8.8745	12.2533	7.5129	13.2541	10.0736	8.5164	4.4931	5.2845	9.8798	7.8581	0.0131687	low
TCGA-5K-AAAP-01	2.88767	0	4.9412	7.2297	10.9734	3.8975	11.5143	8.8642	3.9431	3.034	3.034	8.2681	6.9397	0.0573166	high
TCGA-YT-A95E-01	2.93151	0	7.2013	8.965	11.5457	6.883	12.5261	10.2114	6.6617	4.1529	7.1319	9.5661	8.0455	0.0065108	low
TCGA-XU-A92Q-01	2.99178	0	0.972	1.7671	6.0838	1.9578	2.2769	2.759	0.5664	1.5475	3.4081	2.9506	0.5664	0.280343	high
TCGA-X7-A8DD-01	3.05205	0	7.8375	8.7889	11.7438	8.7468	13.7059	10.7525	7.5359	4.1678	5.9334	10.435	7.9937	0.011345	low
TCGA-XM-A8RB-01	3.13425	0	6.6273	8.9263	11.2378	7.1656	12.1561	10.1239	11.0101	5.5277	2.954	9.4597	8.3497	0.028831	low
TCGA-XM-AAZ3-01	3.15068	0	0.5321	2.0434	6.9292	0.92	1.6916	1.8782	1.6916	1.6916	0.5321	0	0.92	0.177413	high
TCGA-ZC-AAAF-01	3.19178	0	5.7214	7.7546	11.484	5.5984	13.0273	9.9004	6.4826	3.4679	7.4331	9.6855	7.0348	0.0122285	low
TCGA-XH-A853-01	3.34247	0	6.7927	8.2043	11.3717	5.433	12.0232	10.3937	5.092	4.4177	4.4177	9.9632	6.862	0.0333326	low
TCGA-4V-A9QM-01	3.43288	0	4.6759	6.7041	10.3455	4.9991	10.9007	8.7073	6.9616	1.8123	4.1719	7.9655	5.3246	0.0881898	high
TCGA-X7-A8M1-01	3.51233	0	5.753	7.5221	9.5741	4.6452	10.7866	9.2585	5.415	3.9321	1.5245	8.7088	6.5901	0.150765	high
TCGA-ZB-A964-01	3.52603	0	4.8752	2.3929	2.2922	1.6444	1.2735	1.4708	0	1.2735	2.3929	1.2735	1.6444	0.146137	high
TCGA-XU-A92T-01	3.76986	0	4.5489	1.489	5.5844	1.489	1.9602	1.9602	0	1.0595	1.489	2.0883	2.3148	0.243033	high
TCGA-ZB-A96K-01	3.80274	0	5.0412	8.457	10.4011	5.4583	10.3001	8.5854	6.7734	3.3868	4.2579	8.2106	7.1429	0.039888	low
TCGA-ZT-A8OM-01	3.83014	0	8.2915	8.1684	10.5148	6.6652	14.3599	10.635	6.1081	4.2276	5.5026	9.94	8.6755	0.00793423	low
TCGA-ZB-A963-01	4.06027	0	5.8947	9.1157	10.9723	6.3744	11.3936	9.3629	6.7001	4.8238	7.1117	9.1746	7.5414	0.00871907	low
TCGA-XM-A8R9-01	4.07671	0	5.9306	7.4692	9.9129	5.5646	10.119	8.9346	5.3663	4.3747	5.256	7.6271	5.8569	0.0420527	high
TCGA-XU-AAY0-01	4.11507	0	7.4753	8.08	11.2421	5.7388	13.4678	9.6962	6.6289	3.3382	6.2076	10.0432	8.2299	0.00838487	low
TCGA-4X-A9FD-01	4.11781	0	3.7125	7.2192	9.8839	7.8268	10.7094	9.9507	4.9512	3.127	1.7461	6.9278	5.1001	0.19096	high
TCGA-ZB-A96H-01	4.12055	0	1.4352	0.4231	6.852	2.1402	2.529	3.4886	1.7595	1.6064	1.6064	0.4231	1.8979	0.119553	high
TCGA-YT-A95G-01	4.14795	0	5.0981	7.4448	10.1416	5.6463	11.431	9.1127	7.6176	4.0733	3.0502	9.2571	5.201	0.120714	high
TCGA-ZB-A96L-01	4.18904	0	3.1559	6.4867	8.479	4.6757	7.5455	8.2066	4.7653	2.0957	2.4238	6.2743	4.1187	0.22995	high
TCGA-XU-AAXZ-01	4.21096	0	7.85	7.8722	9.7102	6.4546	13.8684	9.8523	8.2438	3.1771	2.8594	9.0839	10.0574	0.0186636	low
TCGA-XM-A8RD-01	4.23562	0	5.4152	8.4116	11.5508	6.6269	12.2259	9.5926	7.6821	3.9195	3.5246	8.2544	7.2694	0.0287842	low
TCGA-XM-A8R8-01	4.37808	0	2.562	6.411	7.2381	1.9272	3.2341	7.0372	3.9084	3.767	3.3377	3.6103	3.8394	0.0987342	high
TCGA-ZB-A96G-01	4.4	0	6.9096	8.427	12.1206	6.7817	13.0445	10.385	6.4683	3.262	5.386	9.6738	8.4844	0.0120484	low
TCGA-XU-A931-01	4.40822	1	1.8992	9.712	5.6348	2.3491	2.8817	3.3363	4.7514	0	0.541	1.8992	0	0.727907	high
TCGA-X7-A8M5-01	4.50685	0	3.0893	4.2661	8.8053	4.0955	8.1511	8.8053	4.1833	2.0769	3.6166	4.7123	2.8949	0.101998	high
TCGA-ZB-A962-01	4.51233	0	0.6891	1.6521	6.0489	1.5043	1.5043	4.4873	1.7862	3.7926	3.1634	0.6891	0	0.293937	high
TCGA-ZB-A96I-01	4.52877	0	1.6416	6.3373	5.1833	1.9362	6.1053	3.3487	4.4259	1.6416	1.2711	2.1807	0.7712	0.209483	high
TCGA-ZB-A96F-01	4.82466	0	3.4196	5.6009	8.9234	6.4723	11.9219	8.1779	5.6009	2.5485	6.2235	8.7844	2.1359	0.143128	high
TCGA-XU-A933-01	4.90137	0	2.5251	2.2645	4.7206	3.4369	2.8761	1.9462	0.3974	1.3704	2.2645	4.3687	0.9644	0.595416	high
TCGA-3G-AB0Q-01	4.92877	0	1.7771	2.7855	7.3296	1.2552	6.2327	5.0996	2.9882	1.0288	3.3242	5.2119	0	0.553912	high
TCGA-ZB-A96R-01	4.94247	0	7.2432	9.0516	12.3899	9.246	12.7599	10.2597	9.6888	4.3873	3.4546	9.5813	7.948	0.0251785	low
TCGA-ZB-A96E-01	4.98356	0	5.2348	6.9112	9.8755	4.2726	10.7428	9.3798	5.3341	2.1942	2.67	8.4444	6.0981	0.0710068	high
TCGA-XU-AAXY-01	5.18082	0	6.1553	7.5187	11.0842	8.6925	13.5222	9.6004	6.6952	3.5357	4.8242	9.7831	5.1975	0.0577534	high
TCGA-4V-A9QL-01	5.2274	0	5.2181	6.9001	10.3596	4.4867	11.1036	9.1173	5.6836	3.2957	3.9822	9.262	6.3059	0.0530374	high
TCGA-ZB-A96D-01	5.36986	0	6.176	9.2947	11.4934	6.4643	11.2078	9.9255	7.2907	3.9318	5.2542	8.8027	7.7242	0.016867	low
TCGA-X7-A8M7-01	5.40274	0	7.4719	8.6968	11.8947	7.0595	13.3659	10.4719	7.36	4.3517	4.5277	8.5651	8.6309	0.0113303	low
TCGA-X7-A8DB-01	5.45753	0	6.9539	10.0228	12.5312	7.2951	13.0987	10.3429	7.1818	4.474	4.6276	9.7163	7.9982	0.0162017	low
TCGA-4X-A9FC-01	5.67671	0	6.3533	9.1628	11.3878	5.9468	11.9549	10.4933	6.6505	4.8722	4.3006	10.1289	6.993	0.032708	low
TCGA-3G-AB0O-01	5.71507	0	7.042	9.5009	12.5122	7.8218	12.799	10.3844	9.3016	5.6647	5.3498	9.8524	8.4454	0.0104072	low
TCGA-ZL-A9V6-01	5.74247	0	1.3712	4.1426	7.082	1.7571	5.1177	4.0067	3.6894	1.7571	1.7571	3.0938	1.577	0.192187	high
TCGA-XU-A932-01	5.88767	0	5.1364	6.6299	10.6533	5.7608	13.5447	9.4573	9.1194	3.8525	5.0897	9.0124	5.0658	0.0522852	high
TCGA-ZB-A96C-01	5.92603	0	0.7959	3.4991	5.1084	1.5061	5.0773	4.6181	1.98	1.3059	2.5324	3.402	1.5061	0.471755	high
TCGA-ZB-A96B-01	6.05753	0	7.2201	8.7792	11.4042	8.5574	12.643	9.7495	8.1906	4.4309	1.7161	9.6172	8.5021	0.0335316	low
TCGA-XU-A92X-01	6.41918	0	4.3206	6.2437	10.6563	4.9766	11.8101	9.3655	5.9401	1.7228	5.2841	6.9949	4.6196	0.0516781	high
TCGA-ZB-A96A-01	6.44932	0	6.2077	8.5754	11.7627	6.3552	13.1942	9.8367	6.4675	4.5568	7.0851	9.2815	8.2879	0.00540841	low
TCGA-3G-AB0T-01	6.81644	1	5.2748	7.1677	11.4257	5.8201	13.3236	9.6302	6.2459	4.1013	2.9002	8.4825	5.5812	0.11094	high
TCGA-XU-A930-01	6.88767	0	3.8287	6.4602	9.2128	5.6373	8.5877	8.6352	7.4008	2.5215	2.7566	5.9375	4.3438	0.15864	high
TCGA-X7-A8M8-01	6.93973	0	6.7164	8.8051	11.4238	6.2276	12.5314	10.4035	6.9421	4.0099	7.4714	9.985	8.4585	0.00479012	low
TCGA-XM-A8RL-01	7.01918	0	7.826	9.4861	12.4205	7.2644	12.6582	10.7826	8.1132	4.6433	3.4055	10.4434	8.9057	0.0206448	low
TCGA-XU-AAXX-01	7.45479	0	6.4104	8.8623	11.9558	6.7367	12.1592	9.9263	7.6694	3.8401	2.7031	8.9534	6.8035	0.0564395	high
TCGA-4V-A9QJ-01	7.80548	0	4.8112	6.6654	10.6747	5.1143	12.352	9.3278	6.0493	2.9191	5.8687	9.4656	6.6059	0.0359587	low
TCGA-3G-AB19-01	7.9726	1	2.2035	3.0378	6.8594	1.2552	4.2291	5.7692	2.5833	1.5567	1.077	2.5833	2.1139	0.318231	high
TCGA-4V-A9QI-01	8.04384	0	7.527	9.3926	12.6721	7.3555	12.4214	10.8271	8.1914	5.9171	5.029	8.278	8.1295	0.0104914	low
TCGA-XM-A8RC-01	8.11781	0	4.0037	6.4257	9.593	4.1395	11.5757	9.2521	6.2061	2.8744	5.4248	9.7085	4.6895	0.0844052	high
TCGA-XU-AAY1-01	8.95342	0	7.5335	8.674	11.4896	6.943	13.5579	9.8711	7.6775	4.485	7.5335	10.4364	8.85	0.00474867	low
TCGA-XU-A92W-01	8.98356	0	6.1423	9.1376	12.5617	8.9648	12.2469	10.344	6.3794	3.9959	5.3478	9.18	6.9801	0.0225343	low
TCGA-XU-A92O-01	9.34247	0	5.8328	5.4827	8.7607	3.7312	10.2253	9.2736	5.8077	2.8847	3.1472	6.756	4.906	0.0847669	high
TCGA-XU-A92Y-01	9.55616	1	4.7504	4.5339	8.8163	3.8719	12.0184	8.6742	10.2366	2.8355	6.0323	10.147	2.8355	0.133453	high
TCGA-XU-A92Z-01	10.0356	0	4.0285	5.7256	1.6451	8.3827	0.8884	1.9923	4.0656	4.0656	5.0956	4.8194	4.8622	0.0246476	low
TCGA-XU-AAXW-01	10.3068	0	6.2018	9.8084	12.2269	7.2234	11.4298	9.6258	7.3385	4.2421	2.802	7.2145	8.8093	0.0158375	low
TCGA-X7-A8M4-01	10.4329	0	7.3471	8.4308	11.5682	6.0836	13.1412	10.5939	7.1066	4.9113	4.9329	10.9675	7.525	0.0225293	low
TCGA-XU-AAXV-01	11.1507	0	5.9048	8.5667	11.4829	6.3159	11.4422	11.1334	6.6709	3.8485	3.8485	8.0414	6.073	0.0520232	high
TCGA-X7-A8D6-11	11.5753	0	5.6011	9.0727	10.299	5.7143	9.6294	8.3275	5.4238	3.9256	4.7415	7.1727	6.7676	0.0247106	low
TCGA-X7-A8D6-01	11.5753	0	7.0433	9.9066	11.9099	6.6069	12.1398	10.7235	6.7448	4.7046	6.5879	10.3039	7.2904	0.0125486	low
TCGA-XU-A92U-01	12.4986	0	6.4197	8.8671	11.8469	6.1116	12.5549	9.9041	8.0653	3.9227	5.644	10.1387	8.2029	0.0147446	low
TCGA-X7-A8M6-01	12.5342	0	7.5655	8.1041	11.7387	8.9137	14.345	10.1857	8.0772	1.4317	4.7715	10.644	8.6739	0.0135521	low
