# Supplementary material for: Prognostic Model of Eleven Genes Based on the Immune Microenvironment in Patients With Thymoma
Source: Front Genet. 2022 Feb 11;13:668696. doi: 10.3389/fgene.2022.668696 (PMC8873981; doi:10.3389/fgene.2022.668696)
Supplement: Supplementary file 8 [file Table4.XLSX]

## Sheet: Sheet1
Supplementary Table 4: 80 common elements in "DEGs" and "IRGs":
Symbol	Name	Category
CBLC	Cas-Br-M (murine) ecotropic retroviral transforming sequence c	TCRsignalingPathway
EREG	epiregulin	Cytokines
RAET1L	retinoic acid early transcript 1L	Antigen_Processing_and_Presentation
HNF4G	hepatocyte nuclear factor 4, gamma	Cytokine_Receptors
CCL20	chemokine (C-C motif) ligand 20	Antimicrobials
FPR2	formyl peptide receptor 2	Chemokine_Receptors
NPPC	natriuretic peptide precursor C	Cytokines
NDP	Norrie disease (pseudoglioma)	Cytokines
TNFSF15	tumor necrosis factor (ligand) superfamily, member 15	Cytokines
IL27	interleukin 27	Antimicrobials
REG1A	regenerating islet-derived 1 alpha	Cytokines
CRABP1	cellular retinoic acid binding protein 1	Antimicrobials
CMTM2	CKLF-like MARVEL transmembrane domain containing 2	Cytokines
CRP	C-reactive protein, pentraxin-related	Antimicrobials
CRH	corticotropin releasing hormone	Cytokines
CELA1	chymotrypsin-like elastase family, member 1	Antimicrobials
IL12A	interleukin 12A (natural killer cell stimulatory factor 1, cytotoxic lymphocyte maturation factor 1, p35)	Cytokines
ELANE	elastase, neutrophil expressed	Antimicrobials
PAK3	p21 protein (Cdc42/Rac)-activated kinase 3	TCRsignalingPathway
LCN15	lipocalin 15	Antimicrobials
THPO	thrombopoietin	Cytokines
GAL	galanin prepropeptide	Cytokines
CXCL17	chemokine (C-X-C motif) ligand 17	Chemokines
NMBR	neuromedin B receptor	Cytokine_Receptors
PRKCG	protein kinase C, gamma	NaturalKiller_Cell_Cytotoxicity
PRTN3	proteinase 3	Antimicrobials
IL4	interleukin 4	Antimicrobials
MBL2	mannose-binding lectin (protein C) 2, soluble (opsonic defect)	Antimicrobials
NR5A1	nuclear receptor subfamily 5, group A, member 1	Cytokine_Receptors
NR6A1	nuclear receptor subfamily 6, group A, member 1	Cytokine_Receptors
NR2E1	nuclear receptor subfamily 2, group E, member 1	Cytokine_Receptors
RETN	resistin	Cytokines
DEFA6	defensin, alpha 6, Paneth cell-specific	Antimicrobials
DEFA4	defensin, alpha 4, corticostatin	Antimicrobials
GPR44	G protein-coupled receptor 44	Chemokine_Receptors
FGF16	fibroblast growth factor 16	Cytokines
TNFSF18	tumor necrosis factor (ligand) superfamily, member 18	Cytokines
CCR9	chemokine (C-C motif) receptor 9	Chemokine_Receptors
PPY	pancreatic polypeptide	Cytokines
FAM19A4	family with sequence similarity 19 (chemokine (C-C motif)-like), member A4	Antimicrobials
CGA	glycoprotein hormones, alpha polypeptide	Cytokines
GDNF	glial cell derived neurotrophic factor	Cytokines
NR0B2	nuclear receptor subfamily 0, group B, member 2	Cytokine_Receptors
PRL	prolactin	Cytokines
PTH2R	parathyroid hormone 2 receptor	Cytokine_Receptors
IFNE	interferon, epsilon	Cytokines
CCL7	chemokine (C-C motif) ligand 7	Antimicrobials
IL1F6	interleukin 1 family, member 6 (epsilon)	Cytokines
PF4V1	platelet factor 4 variant 1	Antimicrobials
TMSB15A	thymosin beta 15a	Antimicrobials
IL1A	interleukin 1, alpha	Antimicrobials
CCL15	chemokine (C-C motif) ligand 15	Antimicrobials
GDF7	growth differentiation factor 7	Cytokines
CSF2	colony stimulating factor 2 (granulocyte-macrophage)	Cytokines
IL17F	interleukin 17F	Cytokines
HTR3E	5-hydroxytryptamine (serotonin) receptor 3, family member E	Cytokine_Receptors
IL1RL1	interleukin 1 receptor-like 1	Cytokine_Receptors
NRG3	neuregulin 3	Cytokines
RORC	RAR-related orphan receptor C	Cytokine_Receptors
MCHR1	melanin-concentrating hormone receptor 1	Cytokine_Receptors
PDIA2	protein disulfide isomerase family A, member 2	Antigen_Processing_and_Presentation
IL1F5	interleukin 1 family, member 5 (delta)	Cytokines
BTC	betacellulin	Cytokines
CD1E	CD1e molecule	Antigen_Processing_and_Presentation
CD1A	CD1a molecule	Antigen_Processing_and_Presentation
MC4R	melanocortin 4 receptor	Cytokine_Receptors
TSHR	thyroid stimulating hormone receptor	Cytokine_Receptors
RXFP1	relaxin/insulin-like family peptide receptor 1	Cytokine_Receptors
AZU1	azurocidin 1	Antimicrobials
FGF5	fibroblast growth factor 5	Cytokines
DEFB1	defensin, beta 1	Antimicrobials
COLEC10	collectin sub-family member 10 (C-type lectin)	Antimicrobials
CD1B	CD1b molecule	Antigen_Processing_and_Presentation
CD1C	CD1c molecule	Antigen_Processing_and_Presentation
RLN1	relaxin 1	Cytokines
AQP9	aquaporin 9	Antimicrobials
FGF20	fibroblast growth factor 20	Cytokines
NPY	neuropeptide Y	Cytokines
INHBA	inhibin, beta A	Cytokines
LCNL1	lipocalin-like 1	Antimicrobials
