# Supplementary material for: Prognostic Model of Eleven Genes Based on the Immune Microenvironment in Patients With Thymoma
Source: Front Genet. 2022 Feb 11;13:668696. doi: 10.3389/fgene.2022.668696 (PMC8873981; doi:10.3389/fgene.2022.668696)
Supplement: Supplementary file 9 [file Table1.XLSX]

## Sheet: Sheet1
Supplementary table 1: The single-sample gene-set enrichment analysis (ssGSEA) was used to quantify the relative abundance of immune cell infiltration in THYM.
id	TCGA-ZB-A96P-01	TCGA-X7-A8M4-01	TCGA-4V-A9QI-01	TCGA-4V-A9QL-01	TCGA-X7-A8DE-01	TCGA-ZB-A963-01	TCGA-3T-AA9L-01	TCGA-4V-A9QW-01	TCGA-YT-A95E-01	TCGA-X7-A8DF-01	TCGA-XU-A92Y-01	TCGA-X7-A8D6-11	TCGA-4X-A9FB-01	TCGA-XM-A8RH-01	TCGA-XU-AAXZ-01	TCGA-ZB-A96F-01	TCGA-ZC-AAAH-01	TCGA-ZC-AAA7-01	TCGA-ZB-A96K-01	TCGA-XM-A8R9-01	TCGA-XU-AAXW-01	TCGA-4V-A9QT-01	TCGA-3G-AB19-01	TCGA-ZB-A96G-01	TCGA-XU-A92U-01	TCGA-X7-A8M0-01	TCGA-YT-A95G-01	TCGA-ZB-A965-01	TCGA-3G-AB0O-01	TCGA-4V-A9QU-01	TCGA-ZB-A96E-01	TCGA-3S-A8YW-01	TCGA-4X-A9F9-01	TCGA-ZB-A96C-01	TCGA-ZB-A966-01	TCGA-ZL-A9V6-01	TCGA-4V-A9QM-01	TCGA-XU-A92V-01	TCGA-X7-A8D9-01	TCGA-4V-A9QR-01	TCGA-XU-AAXY-01	TCGA-XM-A8RD-01	TCGA-YT-A95H-01	TCGA-XU-AAXV-01	TCGA-X7-A8DB-01	TCGA-ZB-A962-01	TCGA-YT-A95F-01	TCGA-X7-A8DJ-01	TCGA-XU-A930-01
aDCs	0.387869	0.497047	0.459065	0.525453	0.552924	0.526647	0.509147	0.473844	0.480102	0.573362	0.477666	0.521092	0.571315	0.432298	0.490074	0.441962	0.449492	0.622655	0.440855	0.68473	0.499992	0.41729	0.660237	0.506218	0.466207	0.682283	0.382829	0.556133	0.449054	0.427603	0.525858	0.581744	0.453783	0.508356	0.653893	0.597214	0.476176	0.49241	0.432777	0.395866	0.460202	0.532169	0.480886	0.488063	0.423747	0.61682	0.422796	0.530216	0.452528
APC_co_inhibition	0.525695	0.530216	0.562615	0.567914	0.575292	0.604513	0.580602	0.555103	0.509643	0.578912	0.614916	0.583476	0.667822	0.572349	0.609202	0.680402	0.601431	0.661578	0.615468	0.62341	0.652901	0.550318	0.719108	0.566806	0.58584	0.660031	0.596702	0.511432	0.597738	0.53603	0.551321	0.601554	0.60881	0.622078	0.680023	0.603148	0.600936	0.608658	0.569638	0.610226	0.625677	0.634017	0.557897	0.687093	0.576922	0.542898	0.536161	0.5611	0.62143
APC_co_stimulation	0.448815	0.41379	0.382014	0.406925	0.423178	0.433512	0.436031	0.416123	0.404788	0.420648	0.363543	0.403898	0.436734	0.443334	0.47955	0.355394	0.388667	0.578548	0.40435	0.433376	0.419893	0.426687	0.426845	0.418808	0.425657	0.441183	0.374503	0.375863	0.422217	0.408202	0.421961	0.470107	0.423015	0.357828	0.503196	0.41849	0.395214	0.395426	0.390021	0.36561	0.400637	0.427383	0.429018	0.37364	0.412443	0.350141	0.378694	0.418955	0.402613
B_cells	0.496337	0.444359	0.513574	0.428357	0.460396	0.479743	0.552235	0.484569	0.449194	0.466576	0.483912	0.598922	0.549134	0.466461	0.559889	0.488261	0.541898	0.406476	0.427307	0.722776	0.570561	0.499228	0.384336	0.45192	0.475457	0.629838	0.500228	0.363903	0.530705	0.47843	0.412546	0.443791	0.538727	0.366049	0.360408	0.473316	0.423171	0.408208	0.421986	0.519894	0.598717	0.508327	0.463097	0.531209	0.508037	0.389916	0.427671	0.480903	0.458696
CCR	0.397464	0.395217	0.400646	0.432683	0.419934	0.442561	0.412344	0.405721	0.390789	0.418123	0.408879	0.459863	0.426942	0.393856	0.462749	0.410868	0.419418	0.481937	0.445675	0.476574	0.442322	0.402812	0.455275	0.409999	0.410697	0.498212	0.403249	0.412658	0.411416	0.385083	0.394928	0.438532	0.424751	0.437293	0.471546	0.455272	0.427504	0.432483	0.420202	0.418838	0.427669	0.417099	0.398377	0.406347	0.408302	0.40779	0.404194	0.419926	0.429259
CD8+_T_cells	0.999219	0.992769	0.998543	0.982468	0.991364	0.985693	0.99667	0.984809	0.992508	0.989491	0.821197	0.971387	0.999688	0.996774	0.902144	0.953439	0.990948	0.931225	0.981948	0.935699	0.997659	0.997347	0.898503	0.992508	0.995058	0.878214	0.979034	0.505417	0.998283	0.989855	0.962491	0.555567	0.992352	0.678237	0.949277	0.862659	0.961867	0.94241	0.971595	0.965561	0.983248	0.993029	0.99537	0.994797	0.998023	0.419527	0.975653	0.987878	0.949017
Check-point	0.467954	0.463496	0.497558	0.482818	0.487473	0.489236	0.498773	0.504352	0.471845	0.506041	0.448985	0.491714	0.513972	0.470683	0.600086	0.473579	0.511944	0.605075	0.477132	0.539379	0.528717	0.497325	0.491204	0.491641	0.478502	0.53831	0.459183	0.403834	0.497905	0.460324	0.436111	0.48018	0.52215	0.426923	0.587345	0.489127	0.47403	0.450087	0.457678	0.51121	0.540008	0.498428	0.480037	0.496995	0.492765	0.409216	0.413703	0.494247	0.493025
Cytolytic_activity	0.494817	0.463271	0.474763	0.517073	0.481619	0.368591	0.475562	0.534465	0.445519	0.549773	0.587586	0.447819	0.44442	0.414224	0.804722	0.465976	0.498312	0.839095	0.581582	0.642399	0.585473	0.547287	0.61541	0.44974	0.459843	0.691638	0.420851	0.438979	0.468913	0.34853	0.367646	0.523686	0.576909	0.403685	0.824862	0.585118	0.506343	0.470413	0.414729	0.668756	0.632234	0.53102	0.402227	0.582137	0.595383	0.4873	0.348704	0.542624	0.731867
DCs	0.384911	0.26919	0.392823	0.331546	0.403139	0.328479	0.463584	0.420581	0.289733	0.352379	0.441038	0.454878	0.532647	0.301385	0.52429	0.4324	0.565003	0.372124	0.280174	0.387165	0.379973	0.44307	0.338121	0.483783	0.275585	0.456549	0.390788	0.354711	0.526438	0.269747	0.275489	0.229405	0.550015	0.23847	0.322124	0.322004	0.284363	0.252047	0.249999	0.398976	0.563595	0.361502	0.311141	0.374806	0.464831	0.27633	0.236268	0.302719	0.35365
HLA	0.666713	0.702931	0.674386	0.826215	0.772924	0.801791	0.753121	0.76833	0.708214	0.785671	0.818723	0.793403	0.841894	0.718197	0.8708	0.762614	0.797076	0.841437	0.797534	0.868549	0.794012	0.750086	0.839373	0.803246	0.750517	0.859525	0.7175	0.798782	0.733284	0.665917	0.719807	0.801001	0.818501	0.786678	0.846006	0.813769	0.784599	0.788822	0.766889	0.773403	0.843671	0.773112	0.723491	0.765996	0.739332	0.734917	0.717103	0.772479	0.774998
iDCs	1	0.995216	0.997971	0.984499	0.98948	0.987404	0.997087	0.988064	0.995188	0.987163	0.971234	0.962292	0.998855	0.994855	0.946719	0.969786	0.994901	0.222068	0.982164	0.972095	0.997738	0.998336	0.560138	0.996358	0.99358	0.767986	0.987385	0.786085	0.999792	0.994798	0.98619	0.198561	0.995135	0.443595	0.297674	0.474448	0.977009	0.93636	0.988952	0.916521	0.989517	0.995526	0.998075	0.992096	0.998543	0.439016	0.989421	0.996879	0.893437
Inflammation-promoting	0.489969	0.478344	0.491956	0.566229	0.530055	0.509184	0.509034	0.491781	0.502146	0.599916	0.516409	0.54376	0.567294	0.459629	0.694465	0.498861	0.553407	0.704825	0.568639	0.717419	0.597346	0.540568	0.621965	0.475204	0.504242	0.694026	0.455945	0.484558	0.502536	0.43951	0.459688	0.607304	0.618059	0.514775	0.748451	0.619227	0.554165	0.532395	0.522743	0.524473	0.580191	0.62224	0.483613	0.490004	0.55303	0.465098	0.434626	0.60552	0.587622
Macrophages	0.561936	0.540699	0.564202	0.587789	0.670387	0.661706	0.531667	0.574317	0.503937	0.629259	0.671144	0.672935	0.572032	0.53952	0.755962	0.640081	0.669948	0.630175	0.645715	0.635148	0.674116	0.567216	0.666452	0.576329	0.59676	0.697507	0.573238	0.57586	0.629301	0.472965	0.580198	0.596382	0.648425	0.657075	0.682201	0.620993	0.636274	0.608699	0.606487	0.567154	0.673879	0.620948	0.538916	0.586533	0.684978	0.661992	0.575094	0.610388	0.703064
Mast_cells	0.211358	0.250779	0.315207	0.282067	0.420376	0.248676	0.168892	0.352587	0.194932	0.282931	0.286829	0.40453	0.237407	0.151789	0.409701	0.314414	0.489729	0.170159	0.229782	0.277587	0.26873	0.11138	0.300406	0.27789	0.346403	0.370403	0.385778	0.293008	0.422549	0.161167	0.420829	0.177736	0.295169	0.134236	0	0.440134	0.0479511	0.20587	0.22998	0.398483	0.502831	0.298773	0.169583	0.391784	0.230602	0.185788	0.241651	0.136583	0.268904
MHC_class_I	0.968677	0.961186	0.961377	0.982946	0.976912	0.981715	0.979335	0.962643	0.963841	0.986101	0.986696	0.969318	0.987347	0.963593	0.97221	0.981903	0.970699	0.993667	0.977745	0.991359	0.989032	0.974989	0.995096	0.972554	0.970021	0.992683	0.958216	0.957656	0.967202	0.944565	0.94994	0.993537	0.977282	0.973923	0.998513	0.992311	0.979471	0.966463	0.967504	0.97154	0.978709	0.985177	0.97352	0.964544	0.967777	0.965373	0.925722	0.98892	0.978898
Neutrophils	0.624519	0.597194	0.628969	0.556583	0.603366	0.609496	0.611698	0.559479	0.601787	0.582407	0.566614	0.613663	0.616159	0.630172	0.549358	0.555241	0.598448	0.50676	0.596819	0.615226	0.640673	0.604676	0.526906	0.599628	0.623362	0.627816	0.62049	0.482385	0.632136	0.616151	0.52903	0.541386	0.578606	0.541956	0.538903	0.565453	0.581242	0.60192	0.616652	0.566646	0.599988	0.551948	0.60215	0.606298	0.615919	0.446234	0.598871	0.616413	0.515985
NK_cells	0.197448	0.179915	0.185461	0.316947	0.264279	0.184276	0.274079	0.220351	0.162483	0.23007	0.421501	0.189231	0.166282	0.112335	0.192018	0.206601	0.234378	0.263948	0.274814	0.308847	0.187005	0.223967	0.217037	0.163621	0.178904	0.317216	0.139367	0.1796	0.217336	0.117083	0.14109	0.260859	0.250974	0.191389	0.224985	0.252687	0.232168	0.261887	0.20006	0.136766	0.198822	0.206722	0.214353	0.190223	0.214759	0.266369	0.215101	0.248953	0.260513
Parainflammation	0.516649	0.528169	0.545006	0.599397	0.615793	0.65802	0.555538	0.547746	0.539344	0.603452	0.600623	0.651913	0.640446	0.536675	0.6283	0.589744	0.583083	0.723278	0.639644	0.624593	0.640002	0.522551	0.667152	0.544256	0.566043	0.655068	0.573454	0.619148	0.584352	0.525084	0.546563	0.75284	0.601024	0.658236	0.709776	0.660456	0.620637	0.608013	0.585095	0.584135	0.585717	0.650664	0.545033	0.58959	0.551302	0.615092	0.553487	0.632519	0.611755
pDCs	0.437305	0.496393	0.476916	0.601788	0.564355	0.522823	0.52468	0.584565	0.471431	0.536529	0.474434	0.477355	0.543641	0.499775	0.717408	0.530832	0.645438	0.490008	0.553551	0.672823	0.601316	0.459438	0.511635	0.515239	0.52361	0.72026	0.492104	0.442635	0.535519	0.443469	0.479875	0.408161	0.572549	0.507141	0.488086	0.533048	0.562325	0.556909	0.52242	0.520111	0.755079	0.550172	0.489773	0.575463	0.469321	0.39671	0.477714	0.539653	0.47201
T_cell_co-inhibition	0.462225	0.430755	0.487138	0.508239	0.481951	0.498339	0.516255	0.474946	0.451186	0.497946	0.485239	0.492669	0.511336	0.444331	0.641258	0.497454	0.514453	0.616409	0.508319	0.557481	0.556323	0.490204	0.537989	0.486993	0.462594	0.5579	0.4774	0.385062	0.497646	0.428277	0.423243	0.465176	0.524263	0.469636	0.634827	0.518789	0.489093	0.471926	0.471869	0.5407	0.538327	0.535535	0.44384	0.522573	0.519029	0.409875	0.414961	0.500912	0.547322
T_cell_co-stimulation	0.524383	0.467286	0.544084	0.438885	0.486416	0.470583	0.532762	0.539002	0.468198	0.504534	0.409535	0.499417	0.547617	0.481508	0.633233	0.46459	0.550639	0.517582	0.444829	0.555737	0.568871	0.542366	0.438086	0.522365	0.479372	0.543072	0.464016	0.312088	0.55122	0.443023	0.402191	0.418433	0.568449	0.343869	0.542401	0.453375	0.435691	0.370134	0.421856	0.53013	0.591714	0.498873	0.496501	0.539287	0.530284	0.319914	0.394459	0.494741	0.451989
T_helper_cells	0.998231	0.99204	0.99589	0.972011	0.989491	0.986006	0.992665	0.989075	0.99126	0.986422	0.938925	0.975081	0.995422	0.995266	0.987878	0.939029	0.990636	0.824526	0.979295	0.983196	0.994537	0.994121	0.914786	0.992717	0.993445	0.980439	0.973936	0.866041	0.996982	0.990636	0.965248	0.623769	0.990428	0.894081	0.900428	0.913329	0.973052	0.960566	0.982676	0.946988	0.986786	0.989543	0.993653	0.986786	0.996202	0.777497	0.980127	0.988763	0.942826
Tfh	0.378408	0.369367	0.482876	0.351546	0.375842	0.437436	0.434275	0.431534	0.405837	0.487748	0.283077	0.478822	0.472609	0.363692	0.6914	0.352655	0.502034	0.727784	0.345906	0.768598	0.548099	0.441816	0.379329	0.429635	0.388393	0.589287	0.352365	0.217095	0.462273	0.371121	0.319766	0.618339	0.539135	0.250638	0.683327	0.470813	0.354048	0.28762	0.329495	0.449543	0.478036	0.491373	0.403835	0.37359	0.481973	0.320325	0.262725	0.434489	0.388031
Th1_cells	0.38514	0.34907	0.355232	0.35257	0.366508	0.340941	0.371883	0.364189	0.352184	0.383366	0.33986	0.34446	0.388323	0.348245	0.503476	0.323619	0.378872	0.393818	0.314457	0.426228	0.407987	0.387555	0.345654	0.367294	0.338992	0.409592	0.348213	0.321491	0.380495	0.315234	0.326758	0.310082	0.397321	0.281061	0.424698	0.342171	0.319214	0.318974	0.350943	0.339105	0.398745	0.373272	0.369974	0.332369	0.402669	0.244165	0.303334	0.370788	0.350955
Th2_cells	0.531453	0.488634	0.500412	0.459026	0.489709	0.455925	0.506111	0.43694	0.484124	0.485248	0.4365	0.455752	0.526826	0.483409	0.502705	0.419908	0.478132	0.552854	0.454506	0.479245	0.498808	0.542753	0.460914	0.473614	0.499179	0.461653	0.458315	0.399976	0.491927	0.459797	0.433246	0.416411	0.507319	0.382559	0.479368	0.438819	0.43977	0.412341	0.441327	0.43747	0.470293	0.491095	0.496168	0.465636	0.541553	0.456561	0.459179	0.510094	0.438924
TIL	0.746262	0.72614	0.748773	0.712582	0.738887	0.724417	0.759741	0.722888	0.718884	0.745839	0.682778	0.733466	0.765613	0.743497	0.757303	0.684793	0.764531	0.686361	0.712044	0.799868	0.803404	0.752017	0.62699	0.737608	0.741287	0.775085	0.714367	0.495916	0.766429	0.709859	0.650996	0.498392	0.763272	0.581595	0.674082	0.659169	0.706421	0.647094	0.705023	0.725338	0.775772	0.725359	0.735735	0.752609	0.762471	0.482478	0.669336	0.762795	0.658792
Treg	0.61072	0.585558	0.585117	0.624872	0.620825	0.650755	0.597042	0.572154	0.599491	0.60214	0.640145	0.639439	0.625434	0.606642	0.602638	0.615537	0.58804	0.65422	0.628387	0.657564	0.647532	0.601241	0.683221	0.60755	0.602022	0.666099	0.626519	0.635618	0.60025	0.580729	0.625787	0.642054	0.595037	0.643978	0.656013	0.66438	0.626189	0.638291	0.621902	0.602843	0.601705	0.621458	0.597507	0.619471	0.589338	0.608303	0.623993	0.62358	0.62909
Type_I_IFN_Reponse	0.594149	0.551045	0.565065	0.625467	0.630803	0.646542	0.635404	0.591845	0.552414	0.624397	0.585479	0.623057	0.774416	0.539331	0.656475	0.627498	0.645319	0.783392	0.67301	0.604371	0.706705	0.576919	0.655914	0.569497	0.597403	0.644469	0.589005	0.544369	0.666297	0.5272	0.498525	0.903074	0.664745	0.73702	0.734253	0.621862	0.615607	0.599975	0.566052	0.635901	0.625589	0.71449	0.555758	0.677918	0.566711	0.546312	0.55729	0.671395	0.564143
Type_II_IFN_Reponse	0.367529	0.417568	0.447335	0.511057	0.515357	0.536623	0.433284	0.398749	0.429465	0.431681	0.442463	0.741038	0.434645	0.442251	0.400664	0.437716	0.443124	0.529353	0.480426	0.638467	0.524294	0.366966	0.544414	0.402599	0.436367	0.688279	0.491666	0.522066	0.419311	0.445123	0.508243	0.385199	0.431305	0.490679	0.437006	0.57572	0.483791	0.495841	0.473289	0.495977	0.463364	0.467281	0.404572	0.480633	0.407373	0.479772	0.434102	0.45142	0.440015
[truncated: 73 more columns]
