# Supplementary material for: Prognostic Model of Eleven Genes Based on the Immune Microenvironment in Patients With Thymoma
Source: Front Genet. 2022 Feb 11;13:668696. doi: 10.3389/fgene.2022.668696 (PMC8873981; doi:10.3389/fgene.2022.668696)
Supplement: Supplementary file 10 [file Table10.XLSX]

## Sheet: Sheet1
Supplementaty table 8: The survival COX regression analysis of the differently expressed genes between immnotype A and immunotype B in THYM.
id	HR	HR.95L	HR.95H	pvalue
HOXB9	1.72679	1.34633	2.21478	1.69e-05
IL27	2.53815	1.53957	4.18443	0.00026056
FGFBP1	1.67332	1.26304	2.21688	0.000334369
CA1	1.70733	1.26522	2.30393	0.000467889
LOC157381	1.65136	1.24199	2.19566	0.000558574
CARD17	2.8239	1.56046	5.11029	0.000602774
ABCG4	0.527337	0.361189	0.769915	0.000919192
COLEC10	2.07481	1.32865	3.23999	0.00132931
HAVCR1	2.99478	1.53183	5.85492	0.00134251
MUC13	1.50092	1.1697	1.92591	0.00141196
GBP7	2.61836	1.44124	4.75689	0.00157868
C1orf157	2.60213	1.43637	4.71404	0.00160845
PRKCG	0.588907	0.421519	0.822765	0.0019133
SPATA21	1.84835	1.25363	2.7252	0.00192824
C6orf222	1.37466	1.12273	1.68311	0.00206446
C22orf24	0.339439	0.169322	0.680471	0.00232801
KCNJ4	0.630237	0.467706	0.849247	0.0024152
CELF5	0.55297	0.376535	0.812077	0.00251426
HRK	0.540784	0.362953	0.805744	0.00251426
C17orf66	2.16983	1.30895	3.5969	0.00266462
C21orf128	0.479714	0.296914	0.775058	0.00269098
CLDN14	1.76392	1.21527	2.56025	0.0028301
ARL14	1.42905	1.12919	1.80854	0.00296714
PDC	2.57353	1.36987	4.8348	0.00330147
ACER1	0.414669	0.22995	0.747771	0.00343182
KCTD19	0.437619	0.251553	0.761312	0.00344116
PRSS1	0.383623	0.200505	0.733978	0.00380088
CD1C	0.776178	0.653463	0.921938	0.00390655
GPR44	0.668262	0.508051	0.878995	0.00394879
PAK3	1.68889	1.18165	2.41388	0.00402898
BTBD17	2.17165	1.27377	3.70244	0.00438639
RFX8	0.537123	0.349426	0.825641	0.00460557
SH3GL3	0.673676	0.512108	0.886218	0.00475271
CEACAM16	1.45332	1.12058	1.88487	0.00483023
DRP2	0.631071	0.45804	0.869467	0.00487087
LILRA3	1.86144	1.20373	2.87852	0.00521142
AQP9	1.62439	1.15477	2.285	0.00532771
CHRNA3	0.762336	0.629366	0.9234	0.00552249
CCL7	1.78412	1.18519	2.68571	0.00553544
LENEP	2.44514	1.29656	4.61122	0.00573858
TMSB15A	0.635567	0.460638	0.876925	0.00578699
TMC1	2.05886	1.22841	3.4507	0.00613034
LRFN2	0.572859	0.384548	0.853384	0.00615118
WNT8B	0.252651	0.0943559	0.676507	0.00618783
GJB4	1.49162	1.12012	1.98634	0.00621574
DAB1	1.51287	1.12459	2.03521	0.00622087
ZP1	0.594178	0.408979	0.86324	0.0063017
PAQR9	1.75923	1.17292	2.63862	0.00631177
SYTL5	2.02387	1.21866	3.3611	0.00644856
CCR9	0.796793	0.676286	0.938772	0.00662434
FLJ40330	0.710565	0.555214	0.909384	0.00663577
CD164L2	1.53733	1.1269	2.09726	0.00664974
AKNAD1	0.230451	0.0797488	0.665935	0.0067103
HHIP	0.704758	0.546307	0.909167	0.00708499
TTLL2	0.554256	0.360342	0.852524	0.00722594
SPTA1	0.528413	0.331376	0.84261	0.00737831
POU4F1	0.580379	0.388462	0.86711	0.00790599
NDST3	0.704954	0.544401	0.912856	0.0080155
C10orf129	0.634142	0.45272	0.888268	0.00807192
WBSCR28	1.63389	1.13616	2.34968	0.0080819
CCDC135	0.39979	0.202527	0.78919	0.00823514
MYBPC1	1.19915	1.04779	1.37237	0.00833706
PURG	0.374269	0.17959	0.779983	0.00871067
LOC285456	0.510798	0.308856	0.844776	0.00886745
IFNE	1.70648	1.14329	2.54709	0.00891618
AOX2P	0.709534	0.548581	0.917709	0.00894432
CD1E	0.823918	0.712505	0.952752	0.00897718
HTRA4	1.88158	1.1711	3.02309	0.0089796
ARL5C	0.717271	0.558955	0.920429	0.00901169
LOC154822	0.681218	0.510609	0.908834	0.00905721
LOC284551	0.800421	0.676125	0.947566	0.00972461
SPATS1	1.90119	1.16548	3.1013	0.0100731
SCN3A	0.671922	0.495429	0.911289	0.0105437
KIAA0087	0.589859	0.393113	0.885073	0.0107834
PKHD1	1.43812	1.08748	1.90181	0.0108306
LINGO4	0.629568	0.440587	0.899607	0.011056
FCAR	1.89259	1.15501	3.10118	0.0113442
C2orf48	0.647474	0.462415	0.906596	0.0113766
FGL1	1.69962	1.12702	2.56314	0.0113925
PAX2	1.65391	1.11928	2.44391	0.0115503
LOC257358	0.706439	0.538172	0.927318	0.0122942
PCDHA4	1.40035	1.075	1.82418	0.0125586
HOXD11	1.35489	1.06712	1.72027	0.0126566
CD1A	0.837546	0.728471	0.962952	0.0127644
PIK3C2G	1.29435	1.05607	1.58641	0.0129388
FAM5B	1.47821	1.08605	2.01197	0.0129642
LOC284798	0.594834	0.394773	0.896282	0.0130116
ARPP21	0.814211	0.692053	0.957933	0.0132066
ERVFRDE1	0.585249	0.382936	0.894448	0.0133088
VSX1	0.396707	0.190734	0.825113	0.013344
CYP4F11	1.47131	1.08278	1.99926	0.0135732
TRIM31	1.36594	1.06436	1.75298	0.0142845
HKDC1	0.705306	0.532271	0.934594	0.0150587
RXFP4	1.45	1.07463	1.95649	0.0150628
C9orf47	0.553008	0.342838	0.892021	0.0151665
LOC731789	0.785709	0.64668	0.954628	0.0152115
C1orf61	1.55485	1.08867	2.22065	0.0152187
PRL	0.645806	0.453432	0.919798	0.0153808
PRMT8	0.604461	0.400899	0.911385	0.0162675
OR2L3	2.97705	1.22196	7.25293	0.0163423
C21orf96	0.479561	0.26277	0.87521	0.0166557
C14orf115	1.91048	1.12427	3.24649	0.0167134
C14orf184	1.83012	1.11511	3.0036	0.0168035
GPC5	1.69027	1.09551	2.60792	0.0176799
EHF	1.29756	1.04582	1.60988	0.0179264
KCNG3	0.555957	0.341724	0.904497	0.0180694
C10orf50	0.606336	0.400467	0.918035	0.0180764
GFI1B	1.28257	1.04259	1.5778	0.0185464
CD1B	0.854352	0.749294	0.974141	0.0187075
SLC23A1	0.665135	0.473359	0.934605	0.0187899
MS4A8B	1.60936	1.08168	2.39447	0.0189126
IFIT1B	2.21985	1.12972	4.3619	0.0206749
DSPP	2.61143	1.15745	5.89188	0.0207676
CCL20	1.22954	1.03192	1.465	0.0208072
PLEKHG7	1.27208	1.03676	1.56081	0.0211185
XPNPEP2	0.6843	0.495384	0.94526	0.0213634
CHRM1	1.77815	1.08861	2.90443	0.0214983
BHLHE23	0.541702	0.321007	0.914127	0.0216601
SHANK1	0.537416	0.315734	0.914744	0.0221177
TDRG1	0.445914	0.223131	0.891134	0.0222399
OR10T2	0.540142	0.317947	0.917618	0.0227308
MYBPH	1.46665	1.05195	2.04484	0.0239047
HSF5	0.665967	0.467252	0.949192	0.0245528
PADI3	1.29378	1.03264	1.62097	0.0251445
DPPA4	0.814379	0.680245	0.974962	0.0253451
RORC	0.809097	0.67194	0.974249	0.0254018
DPF1	0.446706	0.220304	0.905776	0.0254598
OPALIN	0.58454	0.364117	0.938398	0.0262003
RAG2	0.852427	0.740417	0.981381	0.0263205
ODZ1	0.755068	0.588757	0.968357	0.0268788
IL1F6	0.497157	0.266896	0.926074	0.0276687
PRR5-ARHGAP8	1.52374	1.04665	2.2183	0.0279575
ADAM29	2.42121	1.09487	5.35429	0.0289773
GLOD5	1.79886	1.0574	3.06025	0.0303245
TRIM10	1.73453	1.05292	2.85739	0.0305836
HOXC10	1.34122	1.027	1.75159	0.0311175
CHRNA4	1.37268	1.02908	1.83101	0.0311642
NCRNA00029	0.494342	0.259235	0.942674	0.0324182
UGT3A2	0.799803	0.651172	0.982358	0.0332006
DNTT	0.870585	0.765746	0.989779	0.0342689
SSTR3	0.683257	0.479973	0.972637	0.0345196
HEPACAM2	1.25166	1.01644	1.54133	0.034561
POU2F3	1.31295	1.0198	1.69038	0.0346806
GPR141	1.67328	1.0374	2.69893	0.034817
CREB3L3	0.726701	0.539841	0.97824	0.0352889
SLC7A3	0.822218	0.684592	0.987511	0.0362214
C19orf77	0.819629	0.679946	0.988009	0.0369323
FPR2	1.61754	1.02761	2.54616	0.0377445
MEPE	3.64179	1.07325	12.3574	0.0381378
SPSB4	0.760327	0.586815	0.985143	0.0381519
ASPDH	0.665002	0.450751	0.981092	0.0397659
MAGEA8	2.5295	1.04051	6.14923	0.0406002
TREML2	0.777365	0.610731	0.989463	0.0407545
EGOT	1.5159	1.01703	2.25946	0.0410635
LRRC14B	0.588543	0.353379	0.980203	0.041671
CDC20B	1.51053	1.01511	2.24774	0.0419619
GATA4	1.52827	1.01525	2.3005	0.042102
MAL	0.841142	0.711835	0.993938	0.0422177
MOCOS	1.37821	1.011	1.8788	0.0424398
BTG4	2.01565	1.02381	3.96836	0.0425547
DCST1	2.00546	1.02204	3.93514	0.043036
PCDHA1	1.36678	1.00946	1.85059	0.043294
PTCRA	0.86853	0.757446	0.995906	0.0435162
HIST1H4D	0.427618	0.187258	0.976498	0.0437567
BRD7P3	0.302844	0.0948099	0.967353	0.043802
CBLC	1.22808	1.00552	1.4999	0.0440183
SLC26A9	1.30033	1.00582	1.68109	0.0450454
SPAG17	1.37292	1.00679	1.87218	0.0452036
UGT8	1.31691	1.00433	1.72678	0.0464575
HIST1H3J	0.561395	0.317984	0.991132	0.0465164
CHRNA2	0.73767	0.546665	0.995412	0.0465864
FAM57B	0.695592	0.48645	0.994652	0.0466623
DEFA4	0.585972	0.345366	0.9942	0.0475321
MBL2	0.223614	0.0506572	0.987092	0.0480288
HMHB1	0.699952	0.491221	0.997379	0.0483258
LOC441177	0.468881	0.220753	0.995905	0.0487649
TSHR	0.826648	0.683895	0.999199	0.0490398
