# Supplementary material for: Prognostic Model of Eleven Genes Based on the Immune Microenvironment in Patients With Thymoma
Source: Front Genet. 2022 Feb 11;13:668696. doi: 10.3389/fgene.2022.668696 (PMC8873981; doi:10.3389/fgene.2022.668696)
Supplement: Supplementary file 11 [file Table12.XLSX]

## Sheet: Sheet1
Supplementary table 10: The clinical features of THYM.
id	age_at_initial_pathologic_diagnosis	gender	histological_type	history_myasthenia_gravis	masaoka_stage	cancer_status	new_tumor_event_after_initial_treatment	radiation_therapy	risk
TCGA-X7-A8M6-01	43	MALE	Type B2	NO	IIa	WITH TUMOR	YES	YES	low
TCGA-XH-A853-01	67	MALE	Type AB	NO	I	NA	NO	NO	low
TCGA-XM-A8R9-01	71	FEMALE	Type A	NO	I	TUMOR FREE	NO	NO	high
TCGA-XM-A8RG-01	67	MALE	Type A	NO	I	TUMOR FREE	NO	NO	high
TCGA-XM-AAZ2-01	73	MALE	Type A	NO	I	TUMOR FREE	NO	NO	high
TCGA-XU-A92O-01	63	MALE	Type A	NO	I	TUMOR FREE	NO	NO	high
TCGA-XU-A92Q-01	50	MALE	Type A	NO	I	TUMOR FREE	NO	NO	high
TCGA-4V-A9QL-01	58	FEMALE	Type AB	NO	I	TUMOR FREE	NO	NO	high
TCGA-4V-A9QM-01	39	MALE	Type AB	NO	I	TUMOR FREE	NO	NO	high
TCGA-YT-A95D-01	50	FEMALE	Type AB	NO	I	TUMOR FREE	NO	NO	high
TCGA-ZB-A96C-01	77	FEMALE	Type AB	NO	I	TUMOR FREE	NO	NO	high
TCGA-ZL-A9V6-01	61	MALE	Type AB	NO	I	TUMOR FREE	NO	NO	high
TCGA-X7-A8DJ-01	68	MALE	Type AB	NO	I	TUMOR FREE	NO	NO	low
TCGA-XM-A8RE-01	54	FEMALE	Type AB	NO	I	TUMOR FREE	NO	NO	low
TCGA-YT-A95F-01	55	FEMALE	Type AB	NO	I	TUMOR FREE	NO	NO	low
TCGA-YT-A95H-01	69	MALE	Type AB	NO	I	TUMOR FREE	NO	NO	low
TCGA-ZB-A96K-01	69	MALE	Type AB	NO	I	TUMOR FREE	NO	NO	low
TCGA-3G-AB0O-01	47	MALE	Type B1	NO	I	TUMOR FREE	NO	NO	low
TCGA-XM-A8RB-01	68	FEMALE	Type B1	NO	I	TUMOR FREE	NO	NO	low
TCGA-ZB-A96P-01	73	MALE	Type B1	NO	I	TUMOR FREE	NO	NO	low
TCGA-X7-A8DB-01	71	FEMALE	Type B2	NO	I	TUMOR FREE	NO	NO	low
TCGA-X7-A8DE-01	35	FEMALE	Type B2	NO	I	TUMOR FREE	NO	NO	low
TCGA-X7-A8M8-01	45	MALE	Type B2	NO	I	TUMOR FREE	NO	NO	low
TCGA-YT-A95E-01	52	MALE	Type B2	NO	I	TUMOR FREE	NO	NO	low
TCGA-ZB-A96A-01	53	MALE	Type B2	NO	I	TUMOR FREE	NO	NO	low
TCGA-XM-A8R8-01	67	FEMALE	Type C	NO	I	TUMOR FREE	NO	NO	high
TCGA-4X-A9FA-01	52	MALE	Type A	YES	I	TUMOR FREE	NO	NO	high
TCGA-ZB-A96F-01	39	MALE	Type AB	YES	I	TUMOR FREE	NO	NO	high
TCGA-4V-A9QW-01	62	MALE	Type AB	YES	I	TUMOR FREE	NO	NO	low
TCGA-5V-A9RR-01	67	MALE	Type AB	YES	I	TUMOR FREE	NO	NO	low
TCGA-ZB-A96M-01	56	FEMALE	Type AB	YES	I	TUMOR FREE	NO	NO	low
TCGA-YT-A95G-01	61	FEMALE	Type B2	YES	I	TUMOR FREE	NO	NO	high
TCGA-X7-A8DG-01	47	MALE	Type B2	YES	I	TUMOR FREE	NO	NO	low
TCGA-X7-A8M7-01	26	MALE	Type B2	YES	I	TUMOR FREE	NO	NO	low
TCGA-XM-A8RF-01	84	FEMALE	Type A	NO	IIa	TUMOR FREE	NO	NO	high
TCGA-ZB-A96E-01	60	MALE	Type AB	NO	IIa	TUMOR FREE	NO	NO	high
TCGA-X7-A8D8-01	53	MALE	Type AB	NO	IIa	TUMOR FREE	NO	NO	high
TCGA-XU-A92T-01	81	FEMALE	Type AB	NO	IIa	TUMOR FREE	NO	NO	high
TCGA-4V-A9QU-01	76	FEMALE	Type AB	NO	IIa	TUMOR FREE	NO	NO	low
TCGA-4X-A9FC-01	50	FEMALE	Type AB	NO	IIa	TUMOR FREE	NO	NO	low
TCGA-XU-AAY1-01	51	FEMALE	Type AB	NO	IIa	TUMOR FREE	NO	NO	low
TCGA-X7-A8DD-01	54	FEMALE	Type B1	NO	IIa	TUMOR FREE	NO	NO	low
TCGA-XM-A8RH-01	60	FEMALE	Type B1	NO	IIa	TUMOR FREE	NO	NO	low
TCGA-ZB-A96B-01	51	MALE	Type B1	NO	IIa	TUMOR FREE	NO	NO	low
TCGA-XM-A8RC-01	67	MALE	Type B2	NO	IIa	TUMOR FREE	NO	NO	high
TCGA-XM-A8RD-01	69	FEMALE	Type B2	NO	IIa	TUMOR FREE	NO	NO	low
TCGA-X7-A8M0-01	61	FEMALE	Type B2	NO	IIa	TUMOR FREE	NO	NO	high
TCGA-X7-A8M5-01	65	FEMALE	Type B3	NO	IIa	TUMOR FREE	NO	NO	high
TCGA-XU-A92V-01	72	FEMALE	Type AB	YES	IIa	TUMOR FREE	NO	NO	high
TCGA-4V-A9QT-01	79	FEMALE	Type B1	YES	IIa	TUMOR FREE	NO	NO	low
TCGA-4X-A9FD-01	43	FEMALE	Type B2	YES	IIa	TUMOR FREE	NO	NO	high
TCGA-XU-A92X-01	17	MALE	Type B2	YES	IIa	TUMOR FREE	NO	NO	high
TCGA-XM-A8RI-01	77	MALE	Type B2	YES	IIa	TUMOR FREE	NO	NO	low
TCGA-ZT-A8OM-01	73	FEMALE	Type A	NO	IIb	TUMOR FREE	NO	NO	low
TCGA-XM-AAZ3-01	64	MALE	Type AB	NO	IIb	TUMOR FREE	NO	NO	high
TCGA-XM-A8RL-01	44	MALE	Type B1	NO	IIb	TUMOR FREE	NO	NO	low
TCGA-ZC-AAAH-01	52	MALE	Type B2	NO	IIb	TUMOR FREE	NO	NO	low
TCGA-5G-A9ZZ-01	52	FEMALE	Type C	NO	IIb	TUMOR FREE	NO	NO	high
TCGA-ZB-A961-01	69	MALE	Type A	YES	IIb	TUMOR FREE	NO	NO	high
TCGA-ZC-AAAF-01	74	FEMALE	Type AB	YES	IIb	TUMOR FREE	NO	NO	low
TCGA-5U-AB0F-01	58	FEMALE	Type AB	NO	III	TUMOR FREE	NO	NO	low
TCGA-ZB-A96L-01	70	FEMALE	Type B3	NO	III	TUMOR FREE	NO	NO	high
TCGA-ZB-A96I-01	71	FEMALE	Type AB	YES	III	TUMOR FREE	NO	NO	high
TCGA-X7-A8M3-01	64	FEMALE	Type B3	YES	III	TUMOR FREE	NO	NO	high
TCGA-5K-AAAP-01	54	MALE	Type A	NA	III	TUMOR FREE	NO	NO	high
TCGA-3G-AB14-01	51	MALE	Type B2	NA	III	TUMOR FREE	NO	NO	high
TCGA-ZB-A964-01	70	MALE	Type A	NO	IV	TUMOR FREE	NO	NO	high
TCGA-ZB-A969-01	72	FEMALE	Type C	NO	IV	TUMOR FREE	NO	NO	high
TCGA-X7-A8M1-01	51	MALE	Type AB	NO	NA	TUMOR FREE	NO	NO	high
TCGA-X7-A8DF-01	40	MALE	Type AB	NA	NA	TUMOR FREE	NO	NO	low
TCGA-ZC-AAA7-01	63	MALE	Type C	NO	IIa	WITH TUMOR	NO	NO	high
TCGA-3Q-A9WF-01	71	MALE	Type B2	NO	I	WITH TUMOR	NO	NO	low
TCGA-X7-A8D6-01	48	FEMALE	Type B2	YES	I	WITH TUMOR	YES	NO	low
TCGA-X7-A8D6-11	48	FEMALE	Type B2	YES	I	WITH TUMOR	YES	NO	low
TCGA-4V-A9QN-01	40	FEMALE	Type B3	NO	III	WITH TUMOR	YES	NO	high
TCGA-4V-A9QS-01	53	FEMALE	Type B2	YES	IV	WITH TUMOR	YES	NO	low
TCGA-3T-AA9L-01	31	FEMALE	Type B1	NO	IIa	WITH TUMOR	YES	NO	low
TCGA-XU-AAY0-01	62	FEMALE	Type AB	NO	NA	NA	NA	NO	low
TCGA-4X-A9FB-01	44	MALE	Type B2	NO	NA	NA	NA	NO	low
TCGA-3G-AB0Q-01	66	MALE	Type A	NO	IIa	TUMOR FREE	NO	YES	high
TCGA-XU-A92W-01	61	MALE	Type AB	NO	IIa	TUMOR FREE	NO	YES	low
TCGA-ZB-A963-01	46	MALE	Type AB	NO	IIa	TUMOR FREE	NO	YES	low
TCGA-ZB-A96Q-01	49	MALE	Type AB	NO	IIa	TUMOR FREE	NO	YES	low
TCGA-ZB-A96R-01	38	MALE	Type B1	NO	IIa	TUMOR FREE	NO	YES	low
TCGA-X7-A8M4-01	41	MALE	Type B2	NO	IIa	TUMOR FREE	NO	YES	low
TCGA-XU-A92U-01	67	MALE	Type B2	NO	IIa	TUMOR FREE	NO	YES	low
TCGA-XU-A936-01	65	FEMALE	Type C	NO	IIa	TUMOR FREE	NO	YES	high
TCGA-ZB-A96G-01	59	MALE	Type AB	YES	IIa	TUMOR FREE	NO	YES	low
TCGA-XU-A932-01	37	MALE	Type B2	YES	IIa	TUMOR FREE	NO	YES	high
TCGA-XU-AAXV-01	45	FEMALE	Type B2	YES	IIa	TUMOR FREE	NO	YES	high
TCGA-XU-AAXX-01	44	FEMALE	Type B2	YES	IIa	TUMOR FREE	NO	YES	high
TCGA-4V-A9QI-01	68	MALE	Type B2	YES	IIa	TUMOR FREE	NO	YES	low
TCGA-XU-AAXW-01	39	FEMALE	Type B2	YES	IIa	TUMOR FREE	NO	YES	low
TCGA-5U-AB0E-01	62	MALE	Type B3	YES	IIa	TUMOR FREE	NO	YES	high
TCGA-ZB-A96H-01	73	MALE	Type A	NO	IIb	TUMOR FREE	NO	YES	high
TCGA-ZB-A96D-01	52	FEMALE	Type AB	NO	IIb	TUMOR FREE	NO	YES	low
TCGA-XM-AAZ1-01	42	MALE	Type B2	NO	IIb	TUMOR FREE	NO	YES	high
TCGA-3S-A8YW-01	63	MALE	Type C	NO	IIb	TUMOR FREE	NO	YES	high
TCGA-XU-A933-01	52	FEMALE	Type C	NO	IIb	TUMOR FREE	NO	YES	high
TCGA-3S-AAYX-01	55	FEMALE	Type B1	YES	IIb	TUMOR FREE	NO	YES	low
TCGA-XU-AAXY-01	43	MALE	Type B2	YES	IIb	TUMOR FREE	NO	YES	high
TCGA-ZC-AAAA-01	39	MALE	Type B2	YES	IIb	TUMOR FREE	NO	YES	high
TCGA-XU-AAXZ-01	63	MALE	Type B3	YES	IIb	TUMOR FREE	NO	YES	low
TCGA-ZB-A965-01	75	FEMALE	Type AB	NO	III	TUMOR FREE	NO	YES	high
TCGA-4V-A9QX-01	77	FEMALE	Type AB	NO	III	TUMOR FREE	NO	YES	low
TCGA-4X-A9F9-01	57	FEMALE	Type B1	NO	III	TUMOR FREE	NO	YES	low
TCGA-ZB-A96O-01	54	FEMALE	Type B1	NO	III	TUMOR FREE	NO	YES	low
TCGA-4V-A9QJ-01	64	MALE	Type B3	NO	III	TUMOR FREE	NO	YES	low
TCGA-XU-A92Z-01	76	MALE	Type C	NO	III	TUMOR FREE	NO	YES	low
TCGA-4V-A9QR-01	51	FEMALE	Type B3	YES	III	TUMOR FREE	NO	YES	high
TCGA-XU-A930-01	43	MALE	Type B3	YES	III	TUMOR FREE	NO	YES	high
TCGA-ZB-A96V-01	44	MALE	Type C	NO	IV	TUMOR FREE	NO	YES	high
TCGA-X7-A8D7-01	46	FEMALE	Type B1	NO	IIa	TUMOR FREE	YES	YES	low
TCGA-X7-A8D7-11	46	FEMALE	Type B1	NO	IIa	TUMOR FREE	YES	YES	low
TCGA-XU-A931-01	61	FEMALE	Type B3	YES	IIa	TUMOR FREE	YES	YES	high
TCGA-ZB-A962-01	64	MALE	Type A	NO	IIb	TUMOR FREE	YES	YES	high
TCGA-3G-AB19-01	76	FEMALE	Type A	YES	IIb	TUMOR FREE	YES	YES	high
TCGA-3G-AB0T-01	45	MALE	Type B1	NO	IIb	WITH TUMOR	YES	YES	high
TCGA-XU-A92Y-01	71	FEMALE	Type B3	NO	IIb	WITH TUMOR	YES	YES	high
TCGA-ZB-A966-01	78	FEMALE	Type C	NO	IV	WITH TUMOR	YES	YES	high
TCGA-5U-AB0D-01	71	FEMALE	Type C	NO	NA	NA	NA	YES	high
