# Supplementary material for: Prognostic Model of Eleven Genes Based on the Immune Microenvironment in Patients With Thymoma
Source: Front Genet. 2022 Feb 11;13:668696. doi: 10.3389/fgene.2022.668696 (PMC8873981; doi:10.3389/fgene.2022.668696)
Supplement: Supplementary file 12 [file Table5.XLSX]

## Sheet: Sheet1
Supplementary table 5: The GO analysis of the different expressed genes between immunotype A and immunotype B in THYM.
ONTOLOGY	ID	Description	pvalue	p.adjust	geneID
BP	GO:0007601	visual perception	5.96434e-07	0.00146213	BFSP2/GUCA1A/CNGB3/RAX2/NDP/KRT12/PAX2/GRK1/VSX1/NR2E1/TRPM1/CRYGD/SFRP5/ZIC2/POU6F2/IMPG1/RIMS1/SLC24A2/PDC/CRYAA/TULP2
BP	GO:0050953	sensory perception of light stimulus	8.04695e-07	0.00146213	BFSP2/GUCA1A/CNGB3/RAX2/NDP/KRT12/PAX2/GRK1/VSX1/NR2E1/TRPM1/CRYGD/SFRP5/ZIC2/POU6F2/IMPG1/RIMS1/SLC24A2/PDC/CRYAA/TULP2
BP	GO:0007218	neuropeptide signaling pathway	2.63034e-05	0.0318622	SSTR4/RXFP4/GLRA4/GAL/PROKR1/SSTR3/PPY/GPR1/MCHR1/NPFFR2/NPY/GRPR
BP	GO:0030900	forebrain development	5.12084e-05	0.0376238	RFX4/SSTR4/PROX1/LMX1A/FOXP2/POU4F1/CRH/FEZF1/NR2E1/OTX1/SSTR3/HSD3B2/GDF7/DAB1/NRG3/SLC32A1/PITX1/HTR5A/NPY/HTR6/EMX1/SOX2/SOX1/INHBA/ARX
BP	GO:0006836	neurotransmitter transport	5.23152e-05	0.0376238	TRPC4/DOC2B/GABRQ/SLC17A8/CRH/PRKCG/CHRNA4/CHRNA3/GDNF/CSF2/P2RY4/SLC6A11/SLC32A1/RAB3B/SLC6A18/SLC6A14/RIMS1/DGKI/SLC6A7/SV2C
BP	GO:0007635	chemosensory behavior	6.96457e-05	0.0376238	ATP6V1B1/LMX1A/SHANK1/PRKCG/GJB4
BP	GO:0015893	drug transport	8.40302e-05	0.0376238	SLC7A3/TCN1/SLC17A8/CRH/GAL/RETN/SLC25A31/CHRNA4/CHRNA3/GDNF/FOLR3/SLC32A1/RAB3B/CALHM1/FGF20/INHBA/SLC47A2
BP	GO:0070633	transepithelial transport	9.42789e-05	0.0376238	SLC23A1/RHBG/CSF2/P2RY4/RHCG
BP	GO:0042048	olfactory behavior	0.000100608	0.0376238	ATP6V1B1/LMX1A/SHANK1/GJB4
BP	GO:0003002	regionalization	0.000103533	0.0376238	RFX4/HOXA9/HOXA11/HOXA10/HES3/HHIP/PAX2/HOXC9/MSX2/FEZF1/CFC1B/SP8/OTX1/GDNF/CYP26C1/GATA4/HOXD11/FOXA1/WNT8B/HOXB9/HOXC10/EMX1/SOX1
CC	GO:0097060	synaptic membrane	1.80401e-05	0.00242723	ITGA8/SHANK1/LRFN2/GABRQ/GRIA2/GLRA4/DRP2/PRKCG/CHRM1/CHRNA4/CHRNA2/CHRNA3/KCNJ4/GRIP2/CNTN5/P2RY4/KCND2/SLC6A11/GABRA3/HTR5A/MUSK/GRM5/GRM7/GRM1/RIMS1/CNTN1/DGKI/CDH9
CC	GO:0045211	postsynaptic membrane	2.3529e-05	0.00242723	SHANK1/LRFN2/GABRQ/GRIA2/GLRA4/DRP2/CHRM1/CHRNA4/CHRNA2/CHRNA3/KCNJ4/GRIP2/KCND2/SLC6A11/GABRA3/HTR5A/MUSK/GRM5/GRM7/GRM1/CNTN1/DGKI/CDH9
CC	GO:0034702	ion channel complex	2.36953e-05	0.00242723	LRRC26/TRPC4/SHANK1/SCN3A/GABRQ/GRIA2/GLRA4/KCNG3/CACNA2D1/CHRNA4/CHRNA2/CHRNA3/KCNJ6/KCNJ4/BEST3/BEST2/KCND2/GABRA3/TRPC3/KCNQ2/KCNS2/ABCC8
CC	GO:1902495	transmembrane transporter complex	2.47046e-05	0.00242723	LRRC26/TRPC4/CNGB3/SHANK1/SCN3A/GABRQ/GRIA2/GLRA4/KCNG3/CACNA2D1/CHRNA4/CHRNA2/CHRNA3/KCNJ6/KCNJ4/BEST3/BEST2/KCND2/GABRA3/TRPC3/KCNQ2/KCNS2/ABCC8
CC	GO:1990351	transporter complex	3.61884e-05	0.00284441	LRRC26/TRPC4/CNGB3/SHANK1/SCN3A/GABRQ/GRIA2/GLRA4/KCNG3/CACNA2D1/CHRNA4/CHRNA2/CHRNA3/KCNJ6/KCNJ4/BEST3/BEST2/KCND2/GABRA3/TRPC3/KCNQ2/KCNS2/ABCC8
CC	GO:0031225	anchored component of membrane	5.74929e-05	0.00376578	XPNPEP2/RAET1L/PRSS22/GPC5/RAB27B/PRMT8/FOLR3/RHBG/MSLN/CNTN5/PKHD1/RAB3B/CEACAM8/SPACA4/CNTN1
CC	GO:0046658	anchored component of plasma membrane	0.000171759	0.00964302	PRSS22/GPC5/PRMT8/FOLR3/RHBG/CNTN5/PKHD1/CNTN1
CC	GO:0032982	myosin filament	0.000248209	0.0121933	MYBPH/MYH1/MYH8/MYBPC1/MYH2
CC	GO:0005796	Golgi lumen	0.000421407	0.0184014	GPC5/DEFA1B/DEFA6/DEFA4/CGA/MUC5B/MUC13/MUC2/MUC16/DEFB1
MF	GO:0048018	receptor ligand activity	1.11156e-09	6.90278e-07	EREG/CCL20/NPPC/NDP/TNFSF15/IL27/REG1A/CMTM2/CRH/IL12A/THPO/GAL/IL4/DAND5/RETN/FGF16/TNFSF18/PPY/CGA/GDNF/PRL/IFNE/CCL7/PF4V1/IL1A/CCL15/GDF7/CSF2/IL17F/NRG3/WNT8B/APOA1/BTC/FGF5/COLEC10/TFF1/RLN1/FGF20/NPY/INHBA
MF	GO:0015267	channel activity	2.83514e-08	6.20617e-06	TMC1/LRRC26/TRPC4/CNGB3/OTOP1/SCN3A/GABRQ/GRIA2/TRPV3/GLRA4/KCNG3/OTOP2/TRPM1/CACNA2D1/CHRNA4/CHRNA2/CHRNA3/AQP12A/KCNH7/KCNJ6/KCNJ4/GJB4/BEST3/BEST2/HTR3E/KCND2/GABRA3/CALHM1/BSND/SLC24A2/TRPC3/KCNQ2/AQP9/KCNS2/SLC26A9/ABCC8
MF	GO:0022803	passive transmembrane transporter activity	2.99815e-08	6.20617e-06	TMC1/LRRC26/TRPC4/CNGB3/OTOP1/SCN3A/GABRQ/GRIA2/TRPV3/GLRA4/KCNG3/OTOP2/TRPM1/CACNA2D1/CHRNA4/CHRNA2/CHRNA3/AQP12A/KCNH7/KCNJ6/KCNJ4/GJB4/BEST3/BEST2/HTR3E/KCND2/GABRA3/CALHM1/BSND/SLC24A2/TRPC3/KCNQ2/AQP9/KCNS2/SLC26A9/ABCC8
MF	GO:0022838	substrate-specific channel activity	5.98818e-08	9.29665e-06	TMC1/LRRC26/TRPC4/CNGB3/OTOP1/SCN3A/GABRQ/GRIA2/TRPV3/GLRA4/KCNG3/OTOP2/TRPM1/CACNA2D1/CHRNA4/CHRNA2/CHRNA3/KCNH7/KCNJ6/KCNJ4/BEST3/BEST2/HTR3E/KCND2/GABRA3/CALHM1/BSND/SLC24A2/TRPC3/KCNQ2/AQP9/KCNS2/SLC26A9/ABCC8
MF	GO:0005216	ion channel activity	9.73181e-08	1.20869e-05	TMC1/LRRC26/TRPC4/CNGB3/OTOP1/SCN3A/GABRQ/GRIA2/TRPV3/GLRA4/KCNG3/OTOP2/TRPM1/CACNA2D1/CHRNA4/CHRNA2/CHRNA3/KCNH7/KCNJ6/KCNJ4/BEST3/BEST2/HTR3E/KCND2/GABRA3/CALHM1/BSND/SLC24A2/TRPC3/KCNQ2/KCNS2/SLC26A9/ABCC8
MF	GO:0005261	cation channel activity	1.36737e-06	0.000141522	TMC1/LRRC26/TRPC4/CNGB3/OTOP1/SCN3A/GRIA2/TRPV3/KCNG3/OTOP2/TRPM1/CACNA2D1/CHRNA4/CHRNA2/CHRNA3/KCNH7/KCNJ6/KCNJ4/HTR3E/KCND2/CALHM1/SLC24A2/TRPC3/KCNQ2/KCNS2/ABCC8
MF	GO:0001228	DNA-binding transcription activator activity, RNA polymerase II-specific	2.8669e-06	0.000254335	RFX4/MYT1L/HOXA10/BHLHA15/HNF4G/KLF14/TFAP2B/RAX2/LMX1A/POU4F1/FOXF2/NR6A1/NR2E1/CREB3L3/OTX1/GCM1/TLX2/FOXI1/TBX10/POU2F3/GATA4/SOX10/FOXA1/AKNAD1/PITX1/SOX21/MIXL1/HOXC10/EHF/SOX2/SOX1
MF	GO:0008528	G protein-coupled peptide receptor activity	3.74692e-06	0.000290855	SSTR4/FPR2/RXFP4/GAL/NMBR/PROKR1/SSTR3/CCR9/PTH2R/GPR37L1/MCHR1/NPFFR2/MC4R/TSHR/RXFP1/GRPR
MF	GO:0030594	neurotransmitter receptor activity	5.40003e-06	0.000372602	GRIA2/GLRA4/CHRM1/HTR1D/CHRNA4/CHRNA2/CHRNA3/DRD5/HTR3E/GABRA3/HTR5A/GRM5/GRM1/HTR6
MF	GO:0001653	peptide receptor activity	6.32906e-06	0.000393035	SSTR4/FPR2/RXFP4/GAL/NMBR/PROKR1/SSTR3/CCR9/PTH2R/GPR37L1/MCHR1/NPFFR2/MC4R/TSHR/RXFP1/GRPR
MF	GO:0008188	neuropeptide receptor activity	9.38654e-06	0.000529913	SSTR4/RXFP4/GAL/NMBR/PROKR1/SSTR3/MCHR1/NPFFR2/GRPR
MF	GO:0046873	metal ion transmembrane transporter activity	2.0291e-05	0.00105006	TMC1/LRRC26/SLC23A1/TRPC4/SCN3A/TRPV3/KCNG3/SLC28A3/TRPM1/CACNA2D1/KCNH7/KCNJ6/KCNJ4/ABCB11/KCND2/SLC6A11/NIPAL1/SLC6A18/SLC6A14/CALHM1/SLC24A2/TRPC3/KCNQ2/SLC6A7/SLC10A6/KCNS2/SLC5A2/CLDN16/ABCC8
MF	GO:0042923	neuropeptide binding	4.25873e-05	0.00203436	SSTR4/SSTR3/GPR1/MCHR1/MC4R/GRPR
MF	GO:0005125	cytokine activity	5.45589e-05	0.00242008	CCL20/NDP/TNFSF15/IL27/CMTM2/IL12A/THPO/IL4/TNFSF18/IFNE/CCL7/PF4V1/IL1A/CCL15/GDF7/CSF2/IL17F/INHBA
MF	GO:0008083	growth factor activity	6.00644e-05	0.00248667	EREG/REG1A/IL12A/THPO/IL4/FGF16/GDNF/GDF7/CSF2/NRG3/BTC/FGF5/TFF1/FGF20/INHBA
MF	GO:0015077	monovalent inorganic cation transmembrane transporter activity	9.03601e-05	0.0035071	LRRC26/SLC23A1/ATP6V1B1/OTOP1/SCN3A/KCNG3/OTOP2/SLC28A3/KCNH7/KCNJ6/KCNJ4/COX8C/ABCB11/KCND2/SLC6A11/SLC32A1/SLC6A18/SLC6A14/SLC24A2/KCNQ2/SLC6A7/SLC10A6/KCNS2/SLC5A2/ABCC8
MF	GO:0071723	lipopeptide binding	0.000114575	0.00418534	CD1E/CD1A/CD1B/CD1C
MF	GO:0004252	serine-type endopeptidase activity	0.000179504	0.00619289	PRSS22/PRSS1/PRSS3/CELA1/ELANE/PRTN3/PRSS37/MMP3/KLK12/OVCH2/TMPRSS4/TMPRSS7/AZU1/HTRA4
MF	GO:0005326	neurotransmitter transporter activity	0.000537291	0.017093	GABRQ/SLC17A8/SLC6A11/SLC32A1/SLC6A18/SLC6A14/SLC6A7
MF	GO:0022839	ion gated channel activity	0.000550498	0.017093	TMC1/LRRC26/CNGB3/SCN3A/GABRQ/GRIA2/GLRA4/KCNG3/CACNA2D1/CHRNA4/CHRNA2/CHRNA3/KCNH7/KCNJ6/KCNJ4/HTR3E/KCND2/GABRA3/CALHM1/KCNQ2/KCNS2
MF	GO:0098960	postsynaptic neurotransmitter receptor activity	0.000606017	0.0179208	CHRM1/CHRNA4/CHRNA2/CHRNA3/GABRA3/GRM5/GRM1
MF	GO:0008236	serine-type peptidase activity	0.000668463	0.0181818	PRSS22/PRSS1/PRSS3/CELA1/ELANE/PRTN3/PRSS37/MMP3/KLK12/OVCH2/TMPRSS4/TMPRSS7/AZU1/HTRA4
MF	GO:0005179	hormone activity	0.0006734	0.0181818	NPPC/CRH/THPO/GAL/RETN/PPY/CGA/PRL/RLN1/NPY/INHBA
MF	GO:0022836	gated channel activity	0.000775337	0.0200618	TMC1/LRRC26/CNGB3/SCN3A/GABRQ/GRIA2/GLRA4/KCNG3/CACNA2D1/CHRNA4/CHRNA2/CHRNA3/KCNH7/KCNJ6/KCNJ4/HTR3E/KCND2/GABRA3/CALHM1/KCNQ2/KCNS2
MF	GO:0017171	serine hydrolase activity	0.000827792	0.0204184	PRSS22/PRSS1/PRSS3/CELA1/ELANE/PRTN3/PRSS37/MMP3/KLK12/OVCH2/TMPRSS4/TMPRSS7/AZU1/HTRA4
MF	GO:0042165	neurotransmitter binding	0.000854876	0.0204184	CRP/GLRA4/CHRNA4/CHRNA2/CHRNA3/SLC6A11/HTR5A
MF	GO:0015370	solute:sodium symporter activity	0.000928998	0.0213669	SLC23A1/SLC28A3/SLC6A11/SLC6A18/SLC6A14/SLC6A7/SLC10A6/SLC5A2
MF	GO:0008509	anion transmembrane transporter activity	0.00103831	0.0230281	SLC23A1/SLC7A3/GABRQ/SLC17A8/GLRA4/SLC25A31/SLC22A7/ABCB11/BEST3/BEST2/SLC6A11/SLC32A1/GABRA3/SLC6A18/SLC6A14/BSND/SLC6A7/AQP9/SLC10A6/SLC26A9
MF	GO:0015291	secondary active transmembrane transporter activity	0.00117066	0.0250682	SLC23A1/SLC17A8/SLC28A3/SLC25A31/SLC35D3/SLC22A7/SLC6A11/SLC32A1/SLC6A18/SLC6A14/SLC24A2/SLC6A7/SLC10A6/SLC5A2/SLC26A9/SLC47A2
MF	GO:0005230	extracellular ligand-gated ion channel activity	0.0012168	0.0251878	GABRQ/GRIA2/GLRA4/CHRNA4/CHRNA2/CHRNA3/HTR3E/GABRA3
MF	GO:0005342	organic acid transmembrane transporter activity	0.00134252	0.0260532	SLC23A1/SLC7A3/SLC17A8/ABCB11/SLC6A11/SLC32A1/SLC6A18/SLC6A14/SLC6A7/AQP9/SLC10A6/SLC26A9
MF	GO:0046943	carboxylic acid transmembrane transporter activity	0.00134252	0.0260532	SLC23A1/SLC7A3/SLC17A8/ABCB11/SLC6A11/SLC32A1/SLC6A18/SLC6A14/SLC6A7/AQP9/SLC10A6/SLC26A9
MF	GO:0022824	transmitter-gated ion channel activity	0.00159005	0.0290419	GRIA2/GLRA4/CHRNA4/CHRNA2/CHRNA3/HTR3E/GABRA3
MF	GO:0022835	transmitter-gated channel activity	0.00159005	0.0290419	GRIA2/GLRA4/CHRNA4/CHRNA2/CHRNA3/HTR3E/GABRA3
MF	GO:0015276	ligand-gated ion channel activity	0.00184811	0.0318798	CNGB3/GABRQ/GRIA2/GLRA4/CHRNA4/CHRNA2/CHRNA3/KCNJ6/KCNJ4/HTR3E/GABRA3
MF	GO:0022834	ligand-gated channel activity	0.00184811	0.0318798	CNGB3/GABRQ/GRIA2/GLRA4/CHRNA4/CHRNA2/CHRNA3/KCNJ6/KCNJ4/HTR3E/GABRA3
MF	GO:0022843	voltage-gated cation channel activity	0.00231687	0.0385609	TMC1/LRRC26/KCNG3/CACNA2D1/KCNH7/KCNJ6/KCNJ4/KCND2/CALHM1/KCNQ2/KCNS2
MF	GO:0015294	solute:cation symporter activity	0.0023596	0.0385609	SLC23A1/SLC28A3/SLC6A11/SLC32A1/SLC6A18/SLC6A14/SLC6A7/SLC10A6/SLC5A2
MF	GO:0015293	symporter activity	0.00258501	0.0411612	SLC23A1/SLC17A8/SLC28A3/SLC6A11/SLC32A1/SLC6A18/SLC6A14/SLC24A2/SLC6A7/SLC10A6/SLC5A2
MF	GO:0008514	organic anion transmembrane transporter activity	0.00272379	0.0422869	SLC23A1/SLC7A3/SLC17A8/SLC25A31/SLC22A7/ABCB11/SLC6A11/SLC32A1/SLC6A18/SLC6A14/SLC6A7/AQP9/SLC10A6/SLC26A9
MF	GO:0015355	secondary active monocarboxylate transmembrane transporter activity	0.00310518	0.0464984	SLC6A11/SLC32A1/SLC10A6
MF	GO:0005249	voltage-gated potassium channel activity	0.00314482	0.0464984	LRRC26/KCNG3/KCNH7/KCNJ6/KCNJ4/KCND2/KCNQ2/KCNS2
MF	GO:0005126	cytokine receptor binding	0.00322532	0.0465797	CCL20/TNFSF15/IL27/IL12A/IL4/TNFSF18/PRL/IFNE/CCL7/PF4V1/IL1A/CCL15/GDF7/CSF2/IL17F/DEFB1/INHBA
MF	GO:0015081	sodium ion transmembrane transporter activity	0.00336616	0.0475088	SLC23A1/SCN3A/SLC28A3/ABCB11/SLC6A11/SLC6A18/SLC6A14/SLC24A2/SLC6A7/SLC10A6/SLC5A2
MF	GO:0015464	acetylcholine receptor activity	0.0036117	0.0498414	CHRM1/CHRNA4/CHRNA2/CHRNA3
