# Supplementary material for: Prognostic Model of Eleven Genes Based on the Immune Microenvironment in Patients With Thymoma
Source: Front Genet. 2022 Feb 11;13:668696. doi: 10.3389/fgene.2022.668696 (PMC8873981; doi:10.3389/fgene.2022.668696)
Supplement: Supplementary file 13 [file Table13.XLSX]

## Sheet: Sheet1
Supplementary table 11: The gene expression in prognostic model extracted from GSE29695.
id	GSM736670	GSM736671	GSM736672	GSM736673	GSM736674	GSM736675	GSM736676	GSM736677	GSM736678	GSM736679	GSM736680	GSM736681	GSM736682	GSM736683	GSM736684	GSM736685	GSM736686	GSM736687	GSM736688	GSM736689	GSM736690	GSM736691	GSM736692	GSM736693	GSM736694	GSM736695	GSM736696	GSM736697	GSM736698	GSM736699	GSM736700	GSM736701	GSM736702	GSM736703	GSM736704	GSM736705	GSM736706	GSM736707	GSM736708	GSM736709	GSM736710
CELF5	415.2	247.4	193.5	206.8	144.8	160.5	155.1	128.4	135.3	140.1	111.3	1480.3	139.1	2617.7	250.6	218.5	338.6	228.2	151.2	125.9	603.1	999	96	5012.4	1836.3	351.1	194.9	1927.4	460.3	57.3	309.6	179.2	590.7	60	203.3	63.4	120.8	38.2	377.7	86.2	125.9
ODZ1	598.6	369.8	88.8	60.3	75.6	71.4	60.4	121.2	105.8	110.6	96.5	727.4	155.5	512.9	81	132.5	138.7	134.1	103.6	107.7	114.5	289.4	242.1	314.5	221	249.5	96.8	445.1	39	26.8	171.5	1143	568.2	40.9	38.3	23.1	33.1	27.5	87.8	112.1	93.1
CD1C	16982.6	19405.5	482.1	96.6	121.2	123	92.1	34130.1	36673.9	28102	1137.4	220.3	149	729.6	7265.7	8995.7	14097.7	19658.3	16178	11190.8	3329.7	16734.9	31441.6	20653.7	20460.1	25124	23449.4	24517.6	1561.1	2277	12573.8	33332.2	13340.1	12729.2	5261.4	3431.3	5871.6	10134.5	5233.6	24916.7	10570.2
DRP2	207.9	145.1	134.4	76.6	104.6	82.4	65.9	105.3	131.6	164.5	105.5	104.8	119.2	1316.5	166	148	187.9	84.3	97.5	142.2	93	411.9	124.8	417.9	84.8	123.9	69.7	1359.7	57	43.2	76	31.3	464.7	34.2	60.5	30.7	33.8	32.1	32.1	73.2	33.9
PTCRA	10656.9	10417.5	132.8	71.1	92.5	107.7	83.9	5196.2	2948.5	9857.3	352.9	113.7	127.8	328.5	2694.3	807.2	4101.9	4976.6	9820.2	9709.6	2851.8	10309.5	8347.7	5306.2	6032.8	12239.1	13345	7553.9	187.6	227.5	8748.1	5309.9	6945.2	2088.7	147.1	245.9	358	2333.3	3628.5	9887.9	2109.5
TSHR	267.5	188.9	96	101.7	103	92.9	79.4	159.8	182.2	150.5	127.5	111.7	120.6	116.4	128.5	152.2	156.7	137.9	174.8	140.7	171.3	107.2	121.5	101	82.8	148.1	156.7	138.8	44.2	51.2	237.1	322.1	318.9	55.8	92.9	61.7	44.8	68.2	113.1	116.6	62.7
HKDC1	3033.8	3814.6	1474.4	125.1	119.2	126.9	120.7	354.3	263.9	508	133.6	138.9	148.3	2767	140.7	202.5	463.9	241.6	156.9	162.4	159.1	2821.3	721.9	850.1	290.4	1131.4	2353.5	2022.9	1624	699.6	1182.3	1468.7	2095.8	155.2	114.6	89	503	134.2	269.9	387.6	110.2
KCTD19	1755.4	969.1	766.4	1269.2	721.9	816.6	944.2	147.4	133.2	129	124.3	122.2	131.9	113.2	137	153	139	121.1	146.4	145.3	131.8	611.1	127.2	142.6	94.4	866.7	627.3	294.1	730.6	365.3	1372.3	125.4	2239.3	1682.5	101.4	95.3	181.6	81	1040.5	143.7	81.4
RFX8	139.5	131.5	120.6	90.4	97.7	99.4	86.1	115.8	127.6	164	116.1	278	121.4	532.1	115.6	157.6	284.6	133.9	120.5	134.7	192.6	205.9	84.7	705.9	311.5	170.3	101.5	656.8	112.1	58	119.9	45.1	168.8	78.3	119.1	70.2	81	49.8	70.5	63.1	87.4
UGT3A2	18781.3	12320.1	2183	263.8	251.7	297.5	244	13118.5	10833.5	411.3	233.5	456.7	99.3	6183	953.5	2969.8	2708.5	3215.7	120.5	225.2	104.5	12471.7	11364.5	5561.3	1781.8	14071.3	12588.1	2707.1	1845.6	309.4	12687	2226.3	9761.4	1046.8	90.5	379.5	307.6	93.7	7847.4	8176.7	1562.9
PRKCG	1316.2	647.7	158.3	214.3	151.5	137.4	148.2	217.5	183.3	171.9	139	494.9	126.2	1213.7	197.6	146	162.4	216.2	120.8	140.5	139	683	306.3	2284	372.8	452	132.5	1212.2	124.6	64	315.4	167.8	2158.6	50.3	109.3	60.4	98.8	68.8	283.1	113.2	60.1
