# Supplementary material for: Prognostic Model of Eleven Genes Based on the Immune Microenvironment in Patients With Thymoma
Source: Front Genet. 2022 Feb 11;13:668696. doi: 10.3389/fgene.2022.668696 (PMC8873981; doi:10.3389/fgene.2022.668696)
Supplement: Supplementary file 14 [file Table7.XLSX]

## Sheet: Sheet1
Supplementary table 15: The expression of genes in prognostic signatures and drug sensitivity.
Gene	Drug	cor	pvalue
HKDC1	Vinblastine	-0.540343	8.33803e-06
RFX8	PX-316	0.502114	4.35854e-05
PTCRA	Nelarabine	0.507854	3.44293e-05
UGT3A2	Bendamustine	0.508035	3.4171e-05
UGT3A2	Asparaginase	0.512954	2.78206e-05
KCTD19	Cladribine	0.515185	2.53176e-05
CD1C	PX-316	0.517002	2.34348e-05
UGT3A2	Chlorambucil	0.518101	2.23593e-05
DRP2	Rebimastat	0.518231	2.22355e-05
CD1C	Asparaginase	0.531893	1.22292e-05
UGT3A2	Fludarabine	0.533259	1.15031e-05
UGT3A2	XK-469	0.544236	6.96488e-06
CD1C	XK-469	0.544461	6.89247e-06
KCTD19	Fludarabine	0.553224	4.55743e-06
CD1C	Fluphenazine	0.562464	2.90851e-06
CD1C	Dexamethasone Decadron	0.562531	2.89894e-06
TSHR	Chelerythrine	0.585737	8.81952e-07
RFX8	Chelerythrine	0.585862	8.76095e-07
TSHR	XK-469	0.600542	3.92817e-07
TSHR	Bendamustine	0.634968	5.06801e-08
RFX8	Nelarabine	0.665559	6.56121e-09
CD1C	Chelerythrine	0.668135	5.46406e-09
UGT3A2	Chelerythrine	0.672241	4.06637e-09
TSHR	Nelarabine	0.71224	1.75466e-10
UGT3A2	Nelarabine	0.839981	4.91691e-17
CD1C	Nelarabine	0.98622	5.06834e-47
